# Supplementary material for: A robust linkage map of the porcine autosomes based on gene-associated SNPs
Source: BMC Genomics. 2009 Mar 27;10:134. doi: 10.1186/1471-2164-10-134 (PMC2674067; doi:10.1186/1471-2164-10-134)
Supplement: Additional file 1 — Gene location. Genes linked to the microsatellites on the IMpRH7000, mapped previously by linkage and physically either by RH panels, somatic-cell hybrids or by Blast analysis of the reference sequence against the pig BAC assembly. The genes are listed in chromosomal (SSC) order. Rearrangements according to the microsatellite map or BAC assembly positions are indicated in bold. [file 1471-2164-10-134-S1.xls]

## Sheet: Ark1
Ensembl name	Microsatellite (LOD)	SSC	BAC assembly position
SFT2D1	SW1514 (9.91)
PARK2		1p24-p25
RMND1	SWR485 (12.63)		1:7638515-7639816
AHI1	SW1851 (4.17)		1:15681048-15682279
HBS1L			1:15967573-15968717
ENPP1		1	1:18285352-18286564
P0150	SW301 (3.99)
COL12A1			1:55166197-55167431
C15orf23	SKMC1 (11.48)		1:81256958-81258233
NTRK3		1	1:119288631-119289873
VLDLR	SW501 (6.34)	1q26	1:137844887-137846129
COL15A1		1q18 or q28-q213	1:152220326-152221507
INVS			1:152656463-152657709
ALDOB		1q28-q29
NIPSNAP3A			1:155175485-155176721
EPB41L4B			1:158858280-158859479
CTNNAL1			1:158756258-158757477
SVEP1			1:159493678-159494892
SVEP1	SW1311 (11.88)		1:159498877-159500148
NDUFA8			1:166660257-166661422
C9orf78	SW1301 (14.94)	1	1:172842202-172843350
CAPN1		2p17-p14
SAKS1_HUMAN	SW256 (16.72)
CAT	SW1686 (7.28)	2p16-p15
RPS13		2
GNB2L1	SW834 (5.78)	2
TPM4	SW834 (15.25)	2q24-q29
CKMT2		2
CCNH	SW2134 (6.68)
MEF2C		2q21-q22
MYOT	SW1320 (13.35)
SLC22A5		2
SAR1B		2(1/2 q24)-q29
HSPA9	IL4 (10.79)
HBEGF		2
HARS	IL4 (13.21)	2q28-q29
NCF1	SW2021 (7.9)	3
UQCRC2		3p
ORMDL1	SW487 (5.56)
ACTG2		3q11-q14
CCT7	SW1327 (5.73)
MSH2	SW2047 (6.53)
NRBP1	SW730 (22.79)
PCBD1	SWR201 (9.85)	3
KCNS3		3
RAD23B	S0301 (4.41)		4:15072411-15073720
ZHX1		4p13
EXT1		4p	4:17540274-17541530
OXR1		4p13	4:24695198-24696405
SDC2			4:32888811-32889933
TP53INP1	SWR362 (18.54)
CA2			4:43250620-43251977
C1orf112	SW1364 (7.41)		4:69184523-69185816
NDUFS2		4q15-q16	4:76601259-76602453
LMNA		4q	4:80922541-80923673
CCT3		4	4:80783245-80784453
PMF1		4
GBA	SW270 (12.39)	4q21	4:81590774-81591901
INTS3			4:82618862-82619988
PRKAB2		4q21-q23	4:86229740-86230999
S100A6		4q21
BCAS2			4:90972521-90973682
RAP1A			4:93094233-93095502
ATP5F1		4q22	4:93212803-93213907
DENND2D			4:93591198-93592449
C1orf119			4:95237332-95238526
SORT1			4:95098555-95099844
EDG1		4
DPH5	S0097 (8.12)		4:100554527-100555881
SLC30A7			4:100627358-100628713
SLC35A3		4q21-q23	4:101249550-101250778
P0497	S0097 (10.41)
ZNF644			4:106947646-106949517
ATP5B		5p11	5:8493990-8495186
MYO1A	DK (9.23)
MON2			5:11064183-11065417
GLIPR1
MED21			5:19207721-19209078
EMP1		5
CLEC7A	SW1987 (11.23)
PUS7L			5:27857879-27859205
NELL2	SW310 (20.13)	5
NFYB		5q23	5:30107296-30108594
NFAT5		6p14
TERF2		6p
NIP7	SW1841 (12.67)
SIRT2		6q12
LGALS4		6q12
GMFG		6q12
FCGRT		6q12-23
XRCC1		6q12-22
FUT1	S0220 (5.88)	6q11
PARK7	SW1355 (10.82)	6q22-q23
MAD2L2		6q22-q23
EIF4G3		6q22-q23
RPA2		6q22-q23
EYA3	SW1823 (4.97)
AQP4	SW353 (21.98)
TTR		6q
FUBP1		6q32
GPX7	SW1069 (19.09)
HIST1H2AH			7:20618982-20620374
FLOT1		7p	7:24499539-24500819
HMGN4			7:20984647-20985823
BAT1	TNFB (21.28)	7p11	7:24912607-24913823
HSPA1L		7p11
ATP6V1G2		7p11	7:24924073-24925285
C2			7:25164913-25166120
HLA-DRA			7:25814592-25815680
COL21A1		7q11	7:30092310-30093516
RPS18		7q11-q12	7:30144221-30145520
STK38		7q11-q14
MTCH1		7q11-q14	7:33207039-33208275
GLO1		7q11-q14	7:35097220-35098567
MUT		7q13-q14
GSTA3		7q14	7:121790207-121791418
IREB2	SWR1928 (4.6)		7:49296031-49297312
ZFAND6			7:50751172-50752441
NDRG3	S0066 (9.01)	7	7:53876224-53877383
PRKD1			7:70915093-70916808
CTSG			7:75769754-75770994
GZMH		7q12-q23
RPL19	SW147 (8.07)	7	7:83826598-83827903
GPHN			7:92577760-92578961
SMOC1			7:95326826-95328012
PROM1	SW1117 (18.85)
UGDH	SW1843 (11.36)
CPE		8
FGA		8
OSTF1	SW171 (10.93)	8
MAP2K1P1	SW1085 (20.04)
DMP1	SSP1 (16.64)
RAB6C	SW21 (7.67)
UCP3		9p24-p21
MYLIP	SW911 (7.12)	9
CRYAB		9p21-p13
CD3G	SW54 (8.54)
SLC41A1	S0119 (17.5)
BCAP29	SW944 (7.22)
SERPINC1	SW2093 (10.31)	9q11 or q21-26
IVNS1ABP	SW174 (16.76)
F13B	SW830 (10.55)	4
F13B	SW830 (10.55)	10
PARP1	SW1894 (12.34)
CTSL2		10q11-q12
ZCCHC6	SSC10G07 (9.56)
DCTN3		10q11-q12
LIN37	SW1991 (7.08)	10
P0111	SW1991 (6.39)	10
PTCHD3		10p
GAD2		10q
KIN	SWR67 (15.33)
ITIH2		10
AKR1C3		10
MTIF3	SW1486 (8.41)		11:1930717-1931985
HMGB1		11p
MRPS31		11	11:9787669-9788963
INTS6	SW1632 (6.4)	11p	11:10408912-10410146
C13orf1			11:11167842-11169021
CCDC47	GH (18.72)
P0745	SW943 (15.82)
RAB34	SWC23 (17.36)
DERL2	S0106 (3.91)
ATP2C1			13:904723-905961
NEK11			13:597609-598859
CPNE4	S0282 (5.16)		13:321368-322553
MRPL3			13:396463-397687
ZNF659			13:2659223-2660540
TOP2B		13	13:4172269-4173453
P0434	SWR2054 (9.53)	13
LMOD3	S0222 (8.54)
MITF		13
ARL8B		13
CAV3		13q23-24
TMEM111			13:16638144-16639438
RPUSD3			13:16557363-16558584
C3orf31	SW1864 (15.46)
PPARG		13q23-41
IFT122			13:17171595-17172805
SEC61A1	SW2448 (7.75)		13:17751858-17753114
RYK		13
PCCB		13q31-32
RBP2		13q32	13:19626837-19628041
TRPC1			13:20821090-20822427
AGTR1	CP (19.73)	13q33
SI		13q36
LEPREL1			13:31446002-31447239
MUC13	S0075 (10.17)	13q41
HCLS1		13q41
KTELC1	SW1876 (15.05)
ABHD10	SW482 (5.37)
BTG3		13q47	13:43945736-43946975
ATP5O			13:45582265-45583394
AUH	SW1918 (5.01)		14:2720212-2721651
LPL		14q12-q14	14:3761540-3762838
PPP2R2A	SW1918 (11.84)		14:9991319-9992528
SCRG1_HUMAN	SW2496 (5)	14
MLXIP	CATP3 (15.67)
P0337	SW2508 (6.17)		14:31974720-31976011
COQ5			14:37723860-37725112
DYNLL1			14:37743924-37745286
CRYBB3			14:40713340-40714643
UPB1	SW1532 (13.27)		14:47465785-47467100
GNPAT	SW69 (6.94)	14	14:58068699-58070049
HNRPF		14q22-q24
C10orf107			14:63882016-63883318
C10orf107			14:63903599-63904781
JMJD1C			14:65364033-65365568
MYPN	SW1425 (6.94)	14
FAM21B			14:88206120-88207323
MBL2		14q27	14:94352847-94354131
IDE			14:101701826-101702937
FER1L3			14:102289236-102290556
CUTC			14:107908904-107910181
CUEDC2	SW2057 (15.55)		14:110620613-110621940
GPAM			14:119746681-119748068
SLC35F5			15:6424022-6425737
CCDC93	S0148 (9.35)		15:7298645-7299901
NIPA2	SW1118 (8.11)	15
MYOM2		15q12-q14
KIAA1430	SW1989 (7.79)		15:13312776-13313964
SLC25A4		15q15-q22
SNX25		15	15:13269127-13270364
STAR	SW1989 (22.58)	15
CYBRD1	S0088 (9.42)
YWHAB	SW1263 (8.53)	15	15:27253838-27255136
TTN		15q23-q26	15:27619630-27620785
STAT4			15:31376559-31377760
FN1		15q25
PNKD	SW1309 (15.64)
DES		15q25
SP140	SW1262 (17.44)
COL6A3			15:46733669-46734915
RAD1	SW419 (13.27)
NNT		16
IDH1	SW208 (7.51)	16
UBL5	SW1638 (3.35)	16
RAD17	SW1341 (12.42)
LCP2	SW977 (15.93)
MCM8			17:7314779-7316051
MKKS	SW2142 (9.25)
GZF1			17:18786845-18788206
PTPRA			17:20034305-20035608
RALY		17q21	17:22605056-22606156
C20orf114			17:21959060-21960357
KIAA1219	SW1920 (5.21)
MAFB			17:26897926-26899165
GDAP1L1	Sw1031 (10.4)		17:28265579-28266928
SERINC3			17:28417529-28418900
CSTF1			17:37146640-37148006
PCMTD2	SW2427 (17.02)
ABCF2	SW2540 (13.8)
CHRM2		18q13-q21
TSPAN12	SW1984 (23.06)
AOAH	S0062 (5.13)
