# Supplementary material for: A robust linkage map of the porcine autosomes based on gene-associated SNPs
Source: BMC Genomics. 2009 Mar 27;10:134. doi: 10.1186/1471-2164-10-134 (PMC2674067; doi:10.1186/1471-2164-10-134)
Supplement: Additional file 2 — Data about the SNPs. The data file contains the following information on each SNP used in the study: SSC number, SNP ID, SNP assays, gene name, sex-averaged distance, female distance, male distance, number of meioses, sow minor allele frequency, number of heterozygous sires, forward and reverse primer sequences, human cytogenetic position, human accession number, physical human location, SNP-containing sequences, SNP status, accession number and name on the PorcineSNP60. [file 1471-2164-10-134-S2.xls]

## Sheet: Ark1
SSC	SNP ID	SNP assay	Gene name	Sex-averaged distance, cM	Female distance, cM	Male distance, cM	# Meioses	Sow MAF	# Sires segregating	Primer sequences	HSA	Human Acc. Number	Ensemble Human Loc.	SNP with surrounding sequence	SNP Status	Sequence_Id	Genbank_Acc._ Number	PorcineSNP60_name
101	P0097	TaqMan	BRP44L	0	0	0	2598	0.27234	3	F: CCCTCTGCTGTTACTCCCTGA	6q27	NM_016098	166698397-166716476	CCCTCTGCTGTTACTCCCTGACCTTCATGAGATTTGCCTACAAGGTNCAGCCTCGGAACTGGCTCCTGTTCGCCTGCCACGCCACAAA[C/T]GAAGTGGCCCAGCTCATCCAGGGCGGCCGGCTCATCCGGCACGA	AAc/AAt	P0097-1	FI591729
										R: TGGATGAGCTGGGCCACTT						P0097-2	FI591730
102	P0622	SNPlex5.1	SFT2D1	1	0	1	2745	0.0669643	5	F: TGTTATGGCTTATTTATATATCCTTGC	6q27	NM_145169	166653214-166676018	TGTAATTAAAATATAAATGTCCTACTATAATAACAGAATATATGTAACAATATAAAGTTTAAGTATGACTGTGCTAAGATACGGTCTCTAACTATATGGTTTTTTTAAAAATCAGCTAATTTTCAACT[A/G]TTAATTTTCAATTTTATTTGCTAATTTGAATCCTATGCCTATTTACATGCAAGGATATATAAATAAGCCATAA	Intragenic	P0622-1	FI591731
										R: AAATATTTTGAGGACCCAAACTTC						P0622-2	FI591732
103	P0780	TaqMan	PARK2	3.6	4.1	2.8	1735	0.161017	1	F: AGTCCCATCCTGGTTTTCCAGTGC	6q26	NM_004562	161688442-163068793	AGCCCCGTCCTGGTTTTCCAGTGCAACT[A/G]CCGCCACGTGATTTGCCTGGACTGTTTNCACCTGTACTGTGTGACGAGGCTCAATGACCGGCAGTTC	TaC/TgC, Y/C	P0780-1	FI591733
										R: TTGYGATTCCCAACATGCATTGTCTTGCCCA						P0780-2	FI591734
104	P0632	SNPlex4.2	RMND1	22	26	19.3	3711	0.103139	5	F: TTTTCTCAACATCCCTTCTTACATCC	6q25.1	NM_017909	151767682-151814971	GACATACTTGGCCCCAGGTTCAAGAAGATGTACCTCTAGGCAAGCTTGTTACTTCCACATATCCATGGGCGGCCAGATCTTGAGAGAGATTTCCAAGATGATATTCATCTGCAGTTGCAAACGCAGTGCAGTGCATCAGGTCCTGTGTCGGNGAGATTAGCATGACATGGGTTACAAGNGGCTCAAATGCCTGTGATGCTTGTCNCCCTACAGGGAGGACTCCGA[A/C]TGCAAAGCCAGCATGTGAGTTTTCTTCAAAACACCTCAAAGGTTCAAACAAGGGATGTAAGAAGGGATGTTGAGAA	Intragenic	P0632-1	FI591735	DIAS0004684
										R: AACGAATGCACATTTAAGACAGTTATC						P0632-2	FI591736
105	P0461	SNPlex3.1	AHI1	38.8	59.9	33.1	2776	0.0660793	5	F: TGGCAGCAGCTTCTTACTG	6q23.3	NM_017651	135646817-135871912	GCTTATAGACACCTATGTTCAGAACAGGCATGCTCTCT[C/T]CTCACCCAACCAGTTGGTGGGTTTTCAGCATGTGAATATCCTGAATGTCGCCTGTGTTTACTCCTGTGATTGTGACTTAACTCTTTGTTCTTCTTCTTTCACAGCAGTCATTCAAGTTCCAGGAGTTCAGACTGGGCTCAGAATATATGACACAGTAAGGAACTTTTCCTCTTGAATAATTTGCAGTGATAAA	Intragenic	P0461-1	FI591737
										R: ATAGACATTTTCAGTCCTTATTTGC						P0461-2	FI591738
106	P0095	TaqMan	HBS1L	40.1	65.7	34.2	2483	0.00429185	4	F: ATTGTTGACCAAAGGCCAGAA	6q23.3	NM_006620	135323218-135417715	ATTGTTGACCAAAGGCCAGAATGCATTGGTGGAGCTACAGACACAAAGACCAGTGGCTCTTGAGCTATACAAAGACTTTAAAGAGCTGGG[A/G]AGGTTCATGCTTCGCTACAGTGGTTCTACCATAGCTGCTGGTGTAGTCACTGAG	GGa/GGg	P0095-1	FI591739
										R: AGTGACTACACCAGCAGCTATGG						P0095-2	FI591740
107	P0460	SNPlex5.2	ENPP1	44.6	67.1	38.1	5876	0.311947	8	F: TTCTGATCGTTAAGTTAGGAATTGTAG	6q23.2	NM_006208	132170853-132254043	TATACATGTACAGTGGGGAGGGTATAAAACAC[A/C]TTTTTTTCACCAACTCCATATATAACTGAGTAGATACAGAAAGTAAGGTATAACTTAATTTTCTGGCCATCGTAGGCCCTCTTTATTGGCTATGGACCTGGATTCAAGCACAGCATTGAAGTTGACCCCTTTGAAAATATTGAAGTCTATAACTTAATGTGTGGTAAGTGTGAACAATCC	Intragenic	P0460-1	FI591741	DIAS0004542
										R: AAAAGGGATTGTTCACACTTACC						P0460-2	FI591742
108	P0583	SNPlex5.1	ORC3L	57.1	76.9	51.1	1597	0.5	3	F: ATTTTGCTTTTATGTCAGTGGTG	6q15	NM_181837	88356558-88433888	ATTTTGCTTTTATGTCAGTGGTGTTTTATGTAAATTCCTGATCCATGTAATATATGCCAGGTCTGTTATCATCTACAGACAATA[A/G]CTGTTTTTAATAACTTTTTTGGTCTTCACCGTTTTATGATTTTGCCAAACTAGTAGTGTGCAAGCTTAGCAAATCACTTTTGGTTGCTCACAAGGGTGCTGTTCACTTACAGATCAGAGAACTCTACTGCACATGTTTGGAAAAGA	Intragenic	P0583-1	FI591743
										R: TACTCATGAAACTCCTTGGCAG						P0583-2	FI591744
109	P0150	TaqMan	P0150	62.8	83.4	56.3	2410	0.449153	4	F: AAATGATCCTTCTTCTTTTCAGGTG	UNKNOWN			CCTACCGAAAGCAGCTGACTTATCTTTCAAAATAAGAAGAGGATCCTACGTGGAGAAACTGGCAAAGAGAAACTCCTGTGATACTACAAATACATCATTCTAGGCTTCAAGATACCAGAGAAGGCCACTGAAGGCACCTACATTGATGAGAAATGCCCTTTACTGGTAATGTCTCCATTGGACCCTGCCTGGCATGGT[A/G]ACCAAATGACTGCTGTCATCTGCCAAGACTACCTCCACTACATCCAAAAGTACCACTTTAA	Intragenic	P0150-1	FI591745
										R: TTGGTGGCCTTGAGCATGTT						P0150-2	FI591746
110	P0092	TaqMan	COL12A1	68.1	85.9	64.3	3174	0.115385	7	F: AACCTGTTTTTGCAGGAAGCC	6q13	NM_004370	75850762-75972343	CTTTCTGACTGTAGAGAACCTGTTTTTGCAGGAAGCCTAG[C/G]TCGCTGCATGCAGTCGGTAGAAATCTTTGCCTTTTCCCTTGAAATGCTTGCAAAATCCTTTGTTTACAAAAGCTGCAGGGAGAGAACGTGCCTTGTGCGTTTAGTTAGCACAGCGGGCAGCCTCAGTGAAACTCTTAGGTTAAGCAGTAAGTCCTGGAGCCCAGAACTACTGTGTATGTTGAGAGGGCAGTTT	3'-utr	P0092-1	FI591747
										R: GTAGTTCTGGGCTCCAGGACTT						P0092-2	FI591748
111	P0501	SNPlex3.3	VPS39	78.8	87.9	83	3824	0.185022	6	F: ACAAGCTCTCTTCATCTATGTCCAC	15q15.1	NM_015289	40238192-40287794	GATGACAGCGAGACCGGGGGCCAGTTCCCTCTCCTCCTGCTGCAGAATGGAGGGGTGGCCTTCTTAGCTTCTCACACCTCTCATCTCTCTGGGGCGGGGGTATGGACGG[A/G]CTCTTTTAGACCTTTGGGAGGTGGGTGACAGGGTCAACGTACTCTTCAGCCATCCTCGTGTCCTT	Intragenic	P0501-1	FI591749	DIAS0004572
										R: ATGCTTCATGCAGCCAGG						P0501-2	FI591750
112	P0500	SNPlex3.3	C15orf23	80.2	90.5	83.9	3781	0.22467	5	F: TCTTATTCTTCTGAATTTATGGAGTTG	15q15.1	NM_033286	38462329-38473737	GCGCTCTCAGAAGCTCTTTTTCCTTACTCTTGGTACTGAGCAATTTCTAG[C/T]AAGATGCCAATGGGATACCAGTGCTCTGACTCTCACCCATTCTCTCTTCTTGGTTTGATGATTTTTGTACCATCATTCTCTGAACCTCCTGAACGAGGTTTGGAAACATCAACTTCTTTGCACTTGACAGGTAAAAGGCTCTTAGAAGTGGCTCGAGTTTGTGCATCTACAAAGGAAAACAAGAAGGTGAAACCTCAGGCATCATGACCTAACAGCTGCAACTCC	Intragenic	P0500-1	FI591751
										R: AACAGTTCAGCAACACTACACTG						P0500-2	FI591752
113	P0539	SNPlex3.1	NTRK3	94.8	97.2	110.2	2467	0.125	5	F: AATGACTTCTTCTCAAGGCTTTATC	15p25.3	NM_001007156	86203986-86600982	TTGATCATGATAAAGAGAACCACCAGAAGGACACAGGCAAAAGCGGCAAGTCCAAC[A/G]GCTATGGATACCTATTAGGAGCCAAAAACAGACAGTTGGACACCGTTGTGAAAATCCTCGCGCCGCACGAAGTGACACGCGAGCTCCNAGGAAAACAGTNCTATAACGTAGTGACTGCACCCCTCTCAGAATGTTAGTGAACTCCACAACTTCCCAGACTGGATAAAGCCTTGAGAAGAAGTCATT	GCa/GCg	P0539-1	FI591753
										R: AGGAAATAGAGGTTAAAACAGCATC						P0539-2	FI591754
114	P0404	SNPlex3.2	VLDLR	102	97.8	119.4	1183	0.00638298	3	F: TGTTTACCTAGAACATAATGTAGACCC	9p24.2	NM_001018056	2611793-2644485	CTTTATTCCTTCTAAACCACTAAGACCAATTTCCAATTTCTTTCCAGCTTTGTTTACTGGTCAGACTGGGGTGAACCAGCTAAAATCGAAAAAGCAGGAATGAATGGATTTGATAGACGGGCGCTGGTGACAACAGACATCCAGTGGCCTAACGGAATTACACTTGGTGTGTATGTCCTTCCTTCCTCGACTACA[A/G]CTGGACTTGTCTTCAGAGTCTTAACTCATCTCCAGAGCTCCTTCTAG	Intragenic	P0404-1	FI591755	DIAS0004495
										R: TAGTCTAGAAGGAGCTCTGGAGATG						P0404-2	FI591756
115	P0117	TaqMan	ZFAND5	104.7	99.7	122.6	1227	0.0911017	4	F: TTAAAGAGCAGATGCATGGCC	9q21.13	NM_001102421	74159194-74169933	TTAAAGAGCAGATGCATGGCCATTTTCCTTTGATGTTCTCCAGAGTTTTACTTTACACTTGTCTGTCTTACAATTGATATTTTAGGATGTTTGGGTGTTTGTTACAGGCAGAATTGGATAGATACAGCCCTACAAAATGTATATGCCCTCCCCTGAATAAAATTGGATGAAAATCTGCACAGCAAATTGAAATACACAGATAATAGGGACTACATTTAGTTCCCTTGTGCCAAACAATACATGAAATATCTGCATGTTTGCAGCATATCTGCCTTTGGG[A/T]ATGTAATCAAGGTATAACCTTTGGCTAGTGTTATGTGCCTGTAAAAAATGGTACACCAGAAAAGGACTGGCAGTCTACTTCTACCATAGTTAAACTTCACCCTGTTAATTTCCAC…	3'-utr	P0117-1	FI591757
										R: GCTCAAGACCCTGTTGGCTT						P0117-2	FI591758
116	P0115	TaqMan	COL15A1	111.1	106.6	130.5	3916	0.319149	6	F: TACACTTGGTGGCTCTGAACACA	9q22.33	NM_001855	100745959-100872889	TACACTTGGTGGCTCTGAACACACCGTCTTCTGGGGACCTTCGTGCTGATTTTCAGTGCTTCCAGCAGGCCAGGGCTGCAGGACTATTGTCCACCTACCGAGCCTTCTTATCCTCTCATTTGCAAGATCTCTCCACA[A/G]TTGTGAGGAAAGCGGAGAGATACAGCCTTCCCATAGTGAACCTC	aTT/gTT, I/V	P0115-1	FI591759
										R: GAGGTTCACTATGGGAAGGCTG						P0115-2	FI591760
117	P0310	TaqMan	INVS	112.3	106.6	132.3	1781	0.446809	2	F: ACCAACTAACTTCCCTTCAGC	9q31.1	NM_014425	101901332-102103247	CCTGGGAATCTCCATATGCTGCAGAAGTGGCCCTAGAAAAGGCAAAAANACAAAAATAAAATTAATAATCTGAGTATCTATCTGGTATTTGTTTTTAACAGTGAGCAACTTGC[A/C]GTGTATACACCTCCTTGACAACAGTGGAAGATCAAAGAATTTTTCTTATAACCTGCAATCAGCTAATCCATCAAAAAACAAGACAAAGCTTCGACTGCCTATGGAGGAAAACTGCCTGGGGACGCTCCAATAG	CaG/CcG, Q/P	P0310-1	FI591761	DIAS0004421
										R: ACTAGCTATTGGAGCGTCCC						P0310-2	FI591762
118	P0116	TaqMan	ALDOB	113	106.8	133	1769	0.00423729	5	F: CACAGAAGAGAACCGCCGG	9q31.1	NM_000035	103222681-103237926	CACAGAAGAGAACCGCCGGCAGTTCCGAGAAATCCTCTTCACTGTGGACAACTCCATCAAGCCAGAGCATCGGGGGTGTGATCCTTTTCCA[C/T]GAGACTCTCTACCAGAAGGACAGCCAGGGAAAGCTGTTCAGAGACATCCTCAAGGAAAAGGGGATCGTGCT	cGA/tGA, R/*	P0116-1	FI591763
										R: AGCACGATCCCCTTTTCCTT						P0116-2	FI591764
119	P0304	TaqMan	NIPSNAP3A	114.3	107.2	134.8	1958	0.153846	3	F: ATAAATTTCTCTCTCAAATCTCTGACC	9q31.1	NM_015469	106549771-106562226	TGACACTCACTATGTTGATTTAAAGAATAGGACTGCCAGCTGCTGATTC[C/T]TTATTTTAGTAATGGGCACAGGCTTTACAATCTATTTGTGGTCTCTTCCTGCAGTTCACGTTCTTTGGTGGAACGAGAGTGCAGATAGCCGTGCAGCCGGGAGACATCAGTCTCATGAGGATCCCAGGGTCGTGGCAGCTGGTGAGCTATTTCTCTAGACACGAATTAATCTTAGAACAGATTTGAT	Intragenic	P0304-1	FI591765	DIAS0004415
										R: TTAATAAGGTGGCATATAAATCAAATC						P0304-2	FI591766
120	P0402	SNPlex3.3	EPB41L4B	117.5	108.7	139.8	4542	0.347345	6	F: ACAAAATCGTTTCCTTAAGTGTTTC	9q31.3	NM_018424	110974075-111122842	GGCACCCCTTAGGGTGGCCGTGCCCTTCAGGCTTCTGTGGGTGTACGAGTGGC[C/T]GTTCACATGTGTCTCCTTGGTTTTTCGAAGGGGAAAGAGCCCTGCCCAGGCGGAACTCTCCTATCTGAATAAAGCGAAGTGGCTGGAAATGTATGGGGTAGACATGCACGTTGTCAGGGTAAGAACTGTGTGTGTTTGAGTAACTG	Intragenic	P0402-1	FI591767	DIAS0004493
										R: AAACCCAGTTACTCAAACACACAC						P0402-2	FI591768
121	P0303	TaqMan	CTNNAL1	118	108.7	140.1	530	0.0106838	2	F: AGATAATTTCGCTCTCTTAAATGC	9q31.3	NM_003798	110744672-110815630	CTAATTGTCTTAATTCTTTTCAGCTTCAGATGGAAAACAACAGATGAGTCTCAGTTACAGATAGATTCTGTGGATGATAAAACCTGAGAAG[A/C]TTTTGAGGTCAGATCTCTGGAACACCACGTGGCAAAGCTGACATTTTTAGAAAGCCAATGACCCTTTATATTTCAGAAATTCAACAACTTCTTAAAGAAAACAAACAAATCATGCTTTATTTTCTGAT	3'-utr	P0303-1	FI591769
										R: AAAGCATCACAATCAGTTTCAG						P0303-2	FI591770
122	P0409	SNPlex3.3	SVEP1	120.1	108.7	141.5	3009	0.00881057	7	F: CCAATGATACTGATTAATAAACACGAC	9q31.3	NM_153366	112167357-112381981	TGCACGCCTTCATGGGCATCTTCAGATTTGCTCAGTGTTCATTAAATAAATGCATGCATTTTTCATCCCAGCTGTTTGCCAGTCTCCCTGCTTAAATGGTGGAAAATGCGTAAGACCAAA[C/T]CGATGCCATTGTCTCTCAGCTTGGACAGGACATGACTGTTCCAGGTAAGACAACCCCAAACTGCTATTAATCTATAACATAAAAAGGCTGAAAT	AAc/AAt	P0409-1	FI591771
										R: GGGAATTTCTGAAAAACTCAGATAC						P0409-2	FI591772
123	P0408	SNPlex3.1	SVEP1	121.4	112.3	142.4	1641	0.0154867	5	F: TTAAATATGAAAAATGACTCACTTGG	9q31.3	NM_153366	112167357-112381981	GTTATCCAAGGTTTTACTCCTCCTAGAAAATGTTCTTTGAACACCCGAACATAGTTGAGCACGTGTTTTGATCANATCCTTTTCCATCTCCTTTCTAGCCATCTGCATCCTTCCCTGTCTGAACGGCGGTCGCTG[C/T]GTGGCCCCTTATCAGTGTGACTGCCCACTTGGCTGGACAGGGTCCCGCTGTCATACAGGTAGGCCTCCTCTTATCGTTTGTTTTCTGGGTGATTTGGCTTGATGAAGCTCTAGAGGACACTTAACAAGTGTGACTC	TGc/TGt	P0408-1	FI591773
										R: TTGAATTTCAGCCTTTTTATGTTATAG						P0408-2	FI591774
124	P0432	SNPlex3.2	PRPF4	126.9	121	145.8	5115	0.495283	6	F: TAAGTCAGTTTCCCATTCAAGAC	9q32	NM_004697	115077444-115095287	AGGTTTGCTGATACTGAAAGTTAAATTAAGAGTAGAAANNTCAAGTCTCAAGCAATGCCTACCCCTTTNATTGCTGTCAATTTCCTATTATAATTGCCCAGAAAAAAGGTGAATT[A/G]GTTCAGGAATAGGACGAAATCAGGTACATGTGCCTTCTCCTNTGTTTCTTTCTATGAACTCTCATTGGATGGTTTCTGGTNCCTTNTTAAAAGCGACACCANGAATGCTATGGTTCTGTC	Intragenic	P0432-1	FI591775
										R: AAAAAGTATGCTCTTTCCTCCC						P0432-2	FI591776
125	P0118	TaqMan	NDUFA8	141.9	136.2	158	2953	0.457627	0	F: GCAGATAAAGCGGCACTGTG	9q33.2	NM_014222	123946161-123961919	GCAGATAAAGCGGCACTGTGCAGAGCCTTTTACAGAATACTGGACCTGCATTGATTACTCCGGCCTGCAGCTCTTTCGTCACTGTCGCAAGCAGCAGGCAAAGTTTGATGAGTGTGTGCTGGACAAA[C/T]TGGGCTGGGTGCGGCCTGACCTGGGGGAGCTGTCAAAG	cTG/tTG	P0118-1	FI591777
										R: CTTTGACAGCTCCCCCAGG						P0118-2	FI591778
126	P0330	SNPlex5.1	C9orf78	151.4	181.7	170.2	2282	0.00214592	6	F: TCAAAGTCTCATAGGGTTGAGG	9q34.11	NM_016520	131629386-131637393	TTCTGTACCTCTCGAGTCTCCTCCAGTTTTAATCTGAAAGAAAA[A/G]CAATATTCAGGCTGAGGAACCCTCCGCGGAACTTAAGAGTCAAAAGATAGCTTCAGTGGACATCCCCTACACCTCTGTCAAGCCTCCTGCACAGGGGTCCAGAG	Intragenic	P0330-1	FI591779	DIAS0004440
										R: TGAAAAGACATTTGTGACGG						P0330-2	FI591780
201	P0287	TaqMan	PITPNM1	0	0	0	2215	0.118605	9	F: TGAAATATTCTGAACCCAGAAGC	11q13.2	NM_004910	67015816-67029412	GCCACAGGTGGAACTCAACATCGTGGCCGGCTACGGGTCCCCCAAAGACGTGGCAGTATATGCGGCGCTGGGCCTGCCCCCGAGTCAGACCTACATCGTGGGCCGCGCTGTGCGGAAGCTGCAGGC[A/G]CAGTGCCAGGTGAGGGCCACCTGATGGAGGGGACTGCCAGCCAGGAAGGGAGGGGGTGGCTAGGCCTGGGCCGTAAGGGCCACCTGTGTGCTCAGAAGCACCTGGGCCGGCTGCGAGAAGGCCGGCGACTTCCTAGGA	GCa/GCg	P0287-1	FI591781
										R: TGTCCTAGGAAGTCGCCG						P0287-2	FI591782
202	P0540	SNPlex3.3	CAPN1	2.2	2.8	2.7	1322	0.375	7	F: CCTGGAGCATGTGGGAAC	11q13.1	NM_005186	64705919-64736052	CCAGATCTGTGTCCAGAGTCTTGAAAAATCCTGTGTTCGGAAAACGACGATGGGGCTGAGAACGCAGCGGGA[C/T]AGCACCTCCTGCCTCCTCCAGCCCCTCCCCTCGGCACCCCAAGCTCTCGCAGCACCCTTACAGCCGGGGGNGGGGGGTGGGGGCAGCTCTTCCTGCNGCCTGNGAGCCCNCCTCCAGAGGGCCCTCCCCAACTCCCTGTCTCAGACACTCAGCCCGCCTGGACCCCCACGCAGAGACCCCGGCCCCTCTGGCNCACGCCGCAGGGCAGGCCTGTGGTTCCCAC	Intragenic	P0540-1	FI591783
										R: ATCCAGCCAGAGGACAAGC						P0540-2	FI591784
203	P0361	TaqMan	MUS81	4.5	19.2	2.7	2062	0.00436681	5	F: TGAGGCCTAGGATGGGGTC	11q13.1	NM_025128	65384525-65390485	GGATGGGGTCCCTTGAAGCCTAGGATGGGGCCGTGGGGCCAGGTGGGACTGGGGGTTGTGCCCTAGAGCTCCGGCNTGGCCTCAGCCCCCTCTTCTCTTAGGGCCACACCCTCCGCAGTCGCCCCTGGGGACCCCCAGAGGACCCTGTATCA[A/G]GGGCTGGGCCCCCCCCAAACCCTCTCTGCTCACTTCTCACCTTNAATGAGTTCAACACGGGAGCCATGAAGAACAAGGTACGTCCTCTCCCAGCTCCTCCTTCTGAGGTCCGAGGTCTGGCCCTGGGCCCTAGGCCGCCCCTGATTCGTCCTCCCCCGCCCCCAGGCCCAGTCTGTGCGGGAGGT	aGG/gGG, R/G	P0361-1	FI591785
										R: AAACACCTCCCGCACAGAC						P0361-2	FI591786
204	P0369	SNPlex2	SNX15	6.1	25.1	3.9	4582	0.272321	7	F: CTCCATCTCTCATTGCAGAAG	11q13.1	NM_013306	64538230-64564618	CGCCCCTGCCTACCTGAACCAAGCCACCAAGCTCATCACCCAGGCCCTACGGGATGAGAGGGCAGGCGCCTACCCTGCAGCTCTGCAGGGCTACCGGGACGGCGTGCACATCCTGCTTNAGGGAGTTCCTGGTGAGCAGGACTGGA[C/T]GGTGGAGGGTCAGGCCTGGGCTCCCCAGTGGTTCGGTGAAAGGAAAGGAAAGTGAAAAGCAGA	Intragenic	P0369-1	FI591787	DIAS0004469
										R: TTGATCTGCTTTTCACTTTCC						P0369-2	FI591788
205	P0274	TaqMan	SAKS1_HUMAN	11.7	33.6	7.5	3785	0.465957	6	F: AAGCTTTTCTGGCTTCAGAGG	11q12.3	NM_015853	62200549-62203138	ACCTACGACGACAGAGCCAGGTCCTGTTCCCGCCTCTCCCAGCCAGGAGCCTCCCACGAAGCGGGAGTATGACCAGTGTCGCATCCAGGTACTG[A/G]TTCTGATTCCTGTCATGCTCCTGGGATCCCTTCGTTGGTTTCTAAGGGACCCAACTCAGCCCGGAGCTTTTTTCAGTTATGTTCCCCTTTGCCAAACCTCTCCCTTTTTTGTAAATGACTTTTGCAATCC	Intragenic	P0274-1	FI591789
										R: AAATTTGACACCGTTCCTAAGAG						P0274-2	FI591790
206	P0534	SNPlex3.3	DAK	16	41.8	9.3	5336	0.311947	7	F: TCTGACAGATGGCAACCG	11q12.2	NM_015533	60857230-60872806	GGGGCTCACCCAGAAAGCGGACAGCGGCGTCGGCTATGATGCCCAGTTCCAGGTATGAGAGGCCACCCAGGTTGTTGACCATCAGCACCACTGAGGAGCCTGTGGGCAGAGAGGACACCCAGGTGAGACTCCCTGGGCCCCGTTCCCAGAGGGGGTGGAAAGGCCGGGAGACAGACAGCGTGACAGCCCCTCACCAGACTGCACGGGCACGTGGGACACATTGGAGGAGTCTGTCATGTGGTTCAGCAT[A/G]TGCGCCACAATCTCGTCGGCGGTTGCCATCTGTCAG	CAa/CAg	P0534-1	FI591791	DIAS0004603
										R: TGCTTTTCTTAGGTCCAGCTTC						P0534-2	FI591792
207	P0347	SNPlex2	MRPL16	19.2	44.5	12.3	4251	0.20354	6	F: CATAGCCAAAAGATTCCAGTG	11q12.1	NM_017840	59330190-59334921	ACATTTTTGGAATTGCTGAATGGTAACTTTAAGACTTTGACCTGATTGTCATCCATCTTCTAG[A/G]AAGAAAATGAATCCCGCGAGATGTGTAGTTTGACTTATTCTTGGTCTATTCTCCTTTTAGATGTTGCCATTCCTGAAAAGCCGAAGCTTAGATTTGTTGAAAGGGTACCACTTGTGCCGAAAGTGAGAAGAGAACGTAAAAACCTGAGTGACATACGGGGACCTTCCACTGAAGCCACTGAGTTCACAGAAGGCCGCTTTGCAATCTTGGTGAGTTCAGGGTCAGGCGGCTACAGGATTGAAACCAGGGATT	Intragenic	P0347-1	FI591793
										R: TTTTTAATCCCTGGTTTCAATC						P0347-2	FI591794
208	P0234	SNPlex1	EIF3M	48.6	55.2	42.8	764	0	3	F: TTCAAGGGGCTCTTCATGTTAC	11p13	NM_006360	32561935-32580588	TTCAAGGGGCTCTTCATGTTACTGTAATTTAGTGGTTAAAAGCAAGAATTTTGGAATTTGACTGTCAGCTGTGGCTCTTACCGGCTGTGTGTCTTTGGACAAGTCACTTAACCTTCCTGTGCCCTAGTTCCCCCCTTGTAACGTGAAGTTCTTCATTGTATCTCTTTCCCTGTTTGTTGTCAGAGCAGATAACCTCAATTTAATTATTATAGTTACTGATCTCAAATATTGTTTTCTTATTTGTTAACCAGGCTTAGCAACCTTTTTCATGGGATGGATAAGAATACTCCTGTAAGATA[C/T]ACAGTATATTGCAGCCTCATTAAAGTGGCAGCATCTTGTGGGGCCATCCAGTATATTCCAACTGAGCTGGATCAAGTGAGTTATTGCGTGAAGTA…	TAc/TAt	P0234-1	FI591795	DIAS0004356
										R: AACAAGTACTTCACGCAATAACTCAC						P0234-2	FI591796
209	P0296	TaqMan	CAT	48.6	67.2	42.8	2303	0.00211864	4	F: GGCTGTCTTAAAAATACAAGATGTTTC	11p13	NM_001752	34417054-34450176	ACATTTCCGGCTTTATTTTTCTGTTCCTTAGGTTTCCTTCCTGTTCAGCGATCGAGGGATTCCAGATGGACACAGGCACATGAA[C/T]GGATATGGATCGCACACTTTCAAGCTGGTTAATGAGAAGGGAGAGGCGGTTTATTGCAAATTCCATTATAAGGT	AAc/AAt	P0296-1	FI591797
										R: ATGAGTAGCGGGAGCCTTC						P0296-2	FI591798
210	P0209	TaqMan	CAT	49.4	73.3	44.1	1064	0.00223214	3	F: AGCTTTAGTGCTCCCGAACAG	11p13	NM_001752	34417054-34450176	GTGGGGCTCCAAATTACTACCCCAACAGCTTTAGTGCTCCCGAACAGACGCATT[C/T]GGCCTTGGAACATTGTACCCGCTATTCTGGGGACGTGCAGCGCTTCAACAGTGCCAACGAAGATAATGTCACCCAG	Intragenic	P0209-1	FI591799
										R: CCCAGAATAGCGGGTACAATGTT						P0209-2	FI591800
211	P0119	TaqMan	FANCF	54.7	84	48.6	1607	0.251142	3	F: TCAGAAAGGCATTTG	11p14.3	NM_022725	22602808-22603932	ACTATGACCTTCAGAAAGGCATTTGGTTTGGAACTGAGCCCCGCGATGTGCCGTGGGAGGAGTTGTTCAGCAGGTTTCAAA[C/G]CCTCTGTCAGGCCCCTCCACCTCTGAAAGATGAAGTTCTAACTGCCCTGAAGTCCTGTAAGGCTCAAGATGGAGATTTCGAAGTCCCTGGTCTTAGCATCTGGACAGACCTGTTGTTGGCTCT	AcC/AgC, T/S	P0119-1	FI591801
										R: TCCAGATGCTAAGAC						P0119-2	FI591802
212	P0550	SNPlex4.1	TSG101	59.4	88.6	52.9	5101	0.391593	3	F: TATAAAAATGCCCTTTGATAAACTC	11p15.1	NM_006292	18458438-18505065	AATCCTGCTGTAATCACTTTTACAAACTGAAAACGAGAAACTGATCTTAAATAGAATTTGAAACAAAATATTTGTCGTGATTTTTTTTTCCTTTTAGTGTTGCTTAGTGTAGCTCTTGTTAAGAAGTAACTAAAGTTTCTCTTTCTCTCTCAGGTAATACGTATAATATTCCAATATGCCTGTGGCTGCTGGACACATA[T/C]CCATATAATCCCCCTATCTGTTTTGTTAAGCCTACTAGTTCAATGACTATTAAAACAGGAAAGCATGTGGATGCTAATGGAAAGATATATCTTCCTTATCTACATGAGTGGAAA	TAc/TAt	P0550-1	FI591803	DIAS0004613
										R: CAAAACAAAACTCTTCCAGTGC						P0550-2	FI591804
213	P0420	SNPlex3.3	RPS13	60.3	89.5	53.8	5554	0.40708	6	F: TTAGACCCTGACATCACATGC	11p15.1	NM_001017	17052515-17055796	GTCCAAAGGACTTGCTCCTGATCTTCCTGAGGATCTCTACCATTTAATTAAGAAAGCTGTTGCTGTTCGAAAGCATCTTGAAAGGAACAGAAAGGTAAGAGAACAGAACTGTACTACTGT[G/A]TTTCAGTAAAACACAGTCTATCTGATTTGAATTATCTAAGATGATTTAG	Intragenic	P0420-1	FI591805
										R: TGGAAGAATTTTTATTTCAACCAAC						P0420-2	FI591806
214	P0271	TaqMan	FCHO1	61.8	92.3	54.9	655	0.234043	1	F: TGTAAGGCCAAGGAAGAGC	19p13.11	NM_015122	17726920-17760371	GAGTGGCTACCGCATGTCCTTGATAAAGAAGAGGTTCGCCACAGGTATGGCCCTGCCCTGCTGCTGTGCACC[C/T]GTGGAGCCAGGACCGTGCCAGGTTCCGAGCCCCGTTCCCTGCTTCTGCCGCTGTGTGGGGGTGGGGGTGGCATTTGAGGCCTTTG	unknown	P0271-1	FI591807
										R: ATTGCAAAGGCCTCAAATG						P0271-2	FI591808
215	P0548	SNPlex3.3	GNB2L1	63.3	92.3	57.1	6027	0.482379	6	F: ATAACATGTTCATGCATCTATAGGG	5q35.3	NM_006098	180596531-180603508	AAACAGAGTCTGTAAGGGAGAAACAAGTGTCAAGTCCAAGCTATGACATTTTCTAGTCCCACCAGTGTAACAAGATGGCTCTCCTTTTAAAGAGCTCATCTTTCAACTACCACTCA[C/T]AGATGATTATGTATTCCTAGAGTAGATAACAGTAAATATGCATGTTTGTAAACTGGTCAGATTAATCAAGGTCTTAATTAAAGACCCTTCAGTCCCCCTATAGATGCATGAACAT	Intragenic	P0548-1	FI591809
										R: AGCAAAAACACTTTTAGTCAGAAAAC						P0548-2	FI591810
216	P0401	SNPlex3.3	SLC5A5	64.1	93.3	57.8	4506	0.33105	5	F: ACTGTGGAGGACCTCATCAAAC	19p13.11	NM_000453	17843782-17865897	CTCTGTGAGTTGGGGGAACCTTGGTGGGGGGCGGGTGAGGCAGCCTCTCCCTGCTGACAGGACCATCCTCATCCACTACAGCACTCATCTACGGCTCAGCCTGTCTCACGGTGGCGGCTCTGTCTTCCCTGCTGGGGGGCGGCGTCCTCCAGGTGAGCCCCGCCTCTCCATCCCACCCCAGTCTCCCCAAGATGTGGGACATCATCCAAGCTGAACCGAGGCTCAGAGAAGGTTATACATGTC[A/G]GTAGCAGAACTGAGTTCTGACTGATGCCACCAGCAGGATAC	Intragenic	P0401-1	FI591811	DIAS0004492
										R: AAGTATCCTGCTGGTGGCATC						P0401-2	FI591812
217	P0403	SNPlex4.1	PLVAP	64.4	93.3	58.1	2190	0.0550661	0	F: ATGGGCATCTGTCTGTTTCTC	19p13.11	NM_031310	17323264-17349159	CGGTGAGTGACAGAGGGCAGAGCCAGGAAAGAGGGGGCAGATTCCACATTGTACCCCGGGGTGCTAGCCCAGGGGAA[C/G]TGGGATGGGTGGTGGTGGGGTGCATGCTACTAAGGCATCAGGTTGGGGCTGACCCCTCCCTCTCACGGCAGACTCAGCTACCCTGGAGGAATTCAAGAGGAGGATCCTGGAGTCCCAGCGACCCCCTGCCAGCAATGCCATAGCCTCAGCCAGGTAAGGTTCTGGGCGAGCTGAGANATTTNAGACTCAGGACTTTGGACAAGGCTGGGTACAGGACTAGGGGTGGGAGGAGGCTTATCTCACACAGGTTGCTT	Intragenic	P0403-1	FI591813
										R: TTGAATTCCTCCAGGGTAGC						P0403-2	FI591814
218	P0712	SNPlex5.2	TPM4	65.1	94.5	58.5	5335	0.426991	4	F: ATAAGATAGAGTGAATTCCTTACCACC	19p13.12	NM_003290	16039435-16074408	ATAAGATAGAGTGAATTCCTTACCACCTGGATTTCTGGGTTGGCTTTGGCGGGAGAAGTGTGTTAG[C/T]AGCAGGGAAAGAGTACTGTGTGAGTGCAGGAGGCTCCCACTGCTGGCTGGCCTGTTTCCTTCTTAACTTGGCTCCACCTCTCACCTCCCTAGGCCGAAGGGGATGTAGCAGCTCTCAATCGGCGCATCCAACTCGTTGAGGAGGAGTTGGACAGGGCTCAGGAACGACTGGCCACAGCCCTGCAGAAGCTTGAGGAGGCAGAAAAGGCTGCAGATGAGAGCGAGAGGTAAGAATGCTT	Intragenic	P0712-1	FI591815	DIAS0004759
										R: ATAGCACGATCCCCGTTTC						P0712-2	FI591816
219	P0317	TaqMan	GPSN2	65.7	94.9	59.4	3350	0.46696	4	F: CAAGTAAGTGGCCTTGGACC	19p13.12	NM_138501	14501382-14537791	CAAGTAAGTGGCCTTGGACCCTGTTCCCCCTGTGAACAGCCCCCTCCCTGACCCAGGCTCTCCCCTGACAGGCCTTCCTTTCTGCTTCCTCTTCAGCCTATGGAGCTCAGCAGGTTAAATTGGCACT[T/c]GCCATCTTTGTGGTAAGCAGTCTGGGGTGGATGATGGGGTTGGGGGAGTCTGTGGGGGTGCCCTCCGAGCTGACCCTGCTTCTTTGACAGATCTGCCAGCTTGGCAACTTCTCCATCCACATGGCCCTGCGGGACCTGCGGCCAGCAGGTGAG	CTc/CTt	P0317-1	FI591817	DIAS0004428
										R: AAGGACAGGACAGAAGTGAGAAC						P0317-2	FI591818
220	P0295	TaqMan	STAP2	66.9	97.6	60.7	401	0.00638298	1	F: CGACCACTGAATTTGAGTCTCTAC	19p13.3	NM_001013841	4275041-4289847	CCTGGAGACACTCGGGCACTCACGAGGGCATCTCGAGCGCACGGCGTGCTTCCTCTTTGGCCAGGGCCTC[A/G]GCCATCATGTACAGGTGTCCGGGCAGCAGGGTCAGGTTGGACGGCACACGGAGCTGAGGGGGGATTGAGGCATCCGGAATGGGTGGCTGTGCCCACGTCAGAGGGGCAGACT	GCa/GCg	P0295-1	FI591819
										R: ATCCTGGAGACACTCGGG						P0295-2	FI591820
221	P0354	SNPlex4.1	CKMT2	71.8	100	66.7	1626	0.00220264	5	F: AGATTTTCTCAAGCAATGTGAAG	5q14.1	NM_001825	80564914-80597972	GGGAACAGCCTGTGCTGCTCCCGGGCCTCAGCACACACGCTCCGCTGATTCATCAAGTACCCGGTGGTCAGGGCACCGGTGCCCAAGGTGGCAAATAACAAAGAAGCATTGCGGCCAGTTAGTAATTTTGAGAAGGTGCT[A/G]GCCATCCTTCCTCGTGGATGAGTGTCTGGAAGGCAGAGAAGCTGGATTAGCCACACAGCA	GCa/GCg	P0354-1	FI591821	DIAS0004458
										R: TAAATAAATAAAGCCAAGAGGACTTAC						P0354-2	FI591822
222	P0352	SNPlex4.1	CCNH	73	100	68.1	4684	0.180617	7	F: AAAGAGTAATTTGAAAGATAATTGCC	5q14.3	NM_001239	86725844-86744592	AGAGTAATTTGAAAGATAATTGCCTTCCTACCCATAATTCTTCACCTTTTTCCATTTATCCAGGGTTTGTTCTGTAGATAT[C/G]TCAAAAAAAGATAGCTTGTTTGAGAGATTTACAGAATCTTGCTAGTTTAACCATGCTAGATTCTGTTGCCAGTATTAGATTGCTTATTGATGGTTGCTTAATTACAGCAA	Intragenic	P0352-1	FI591823
										R: TAATACCCACACCTCTGTCTATAATG						P0352-2	FI591824
223	P0290	TaqMan	SERINC5	74.4	103.9	68.1	1912	0.309829	2	F: TGTGCCATAGATGACATTGACTG	5q14.1	NM_178276	79466607-79534810	CAAAACAAACCTTCCAATAAAACATCGAGGACAATGGGCTACTTACTTGAACCAGTTGGTGATGGTCATCATCACATAGAGGGAAGCCAAGAAGAACACAAAGTGGAAATAGGAATAGGTGTAGACGGTGCTCTTCTTCTCATCGTAAATGACCCGAGGGCCCTCTTTCACATTCTGCTGCTCTTCGG[C/T]GTCTGTGAACCACAAAGCAACCACAAGCTCAAGGCATGACCACATGCATGCTTA	cCC/tCC, P/S	P0290-1	FI591825
										R: AAAACAAAACAAACCTTCCAATAAAAC						P0290-2	FI591826
224	P0044	TaqMan	COX7C	75	104.2	69.2	5510	0.339056	7	F: TTTGCCATTTTCAGTGGAAAATAAG	5q14.3	NM_001867	85949514-85952337	AATTTGCCATTTTCAGTGGAAAATAAGTGGCGGTT[A/G]CTAGCTATGATGACTCTGTACTTTGGATCTGGATTTGCTGCACCTTTCTTTATAGTAAGACACCAACTGCTTAAAAAATAA	TTa/TTg	P0044-1	FI591827
										R: AGCAAATCCAGATCCAAAGTACAGA						P0044-2	FI591828
225	P0360	SNPlex2	MEF2C	76.1	105	70.2	6658	0.339623	9	F: TAAAATTATGGTAATGTGTTATCTCCC	5q14.3	NM_002397	88051922-88214780	TTGTCATTTAAACATGCATTCTAAAAGTGTATTATAGAAGAAGTAATATTGCTTACCCCAGTTGACTGAGGGCGGATGGCGGCATGTTATGTAG[A/G]TGTTGCTGTTGCCAGCCAGTTACTGACCCAAGATGAAGAGCGCTGGCAGTGTTAAACCCAGACAGAGATGACAGGTCTGCACTACTCAGAGAGTACTCTAGAGCAAAAAAATACAATAGCAAGGGAAAACATTTAATTTGGAAATTACCAAAAGGTGAATAGAATAAAAACATTCAAAAAATCCTATTAG	CAa/CAg	P0360-1	FI591829	DIAS0004464
										R: CATTTGTCATTTAAACATGCATTC						P0360-2	FI591830
226	P0768	SNPlex5.2	C5orf36	77.4	105.9	72.1	3570	0.449339	4	F: GGCAGCTCTTCTACTGACAAAC	5q15	NM_173665	93880683-93980058	GCTGGCTGGCACACTAACTTCCTACAGGAAAATGCTAACTGCATTTCTCTTAGAGGCCAAAGGAATAGAATTATAGAAGCCTTCAAGGAAACTGGGGAGGCAGAGTACAAATCATTTAAAATATGATGGAAAACATTTCTTACCTAATTTTGTTTTAGAAGACTCT[A/G]AGAATGAGCTGGTCTTCTAATCCTAAGTAGGTGGTAAATTATTTCCTTATGTTTGTCAGTAGAAGAGCTGCC	5'-utr	P0768-1	FI591831	DIAS0004805
										R: AAAGGACCATAAAGAGAGATTTTG						P0768-2	FI591832
227	P0718	SNPlex5.1	MYOT	79.5	107.8	74.1	5158	0.425532	5	F: ATCATGGAAATTGACAGCTAACATC	5q31.2	NM_006790	137231459-137251438	TCATCCTCACAGGGAGATGTGAACAGTCAGCATGCAGTCCAGGAGAAATTTTACCCACCATGTTTCATTCAAATGCCAGAGAACATGGGGAATGAAGAAGGAAGA[G/T]TCGGCAGAACAAACTTCAAAATGAGTGGACTGCCAGCTCCTCATGTTTAAGTGGAAAACGAGTTCAAACNGATGATTTTTACAAAATGATAATGTCTTAATAGGGC	tTC/gTC, F/V	P0718-1	FI591833	DIAS0004763
										R: GGCCCTATTAAGACATTATCATTTTG						P0718-2	FI591834
228	P0265	TaqMan	WDR36	84.1	114.5	78.2	1224	0.0518018	4	F: GTTGTACATTTGTAGTTCTTAACCAAGACC	5q22.1	NM_139281	110455769-110494099	AACAGGTAAGAACCATATTGGAGCTTTGGAAGTATATGGGGTGTGTGTTTTGTGTTGTACATTTGTAGTTCTTAACCAAGACCTAATTTTATAGATATAGAGTAAATCTANCTTTTTGAAATTATAAACCATA[A/T]CTTTTTTGTTACATTTGTGGTTTCTGAATAATGTGTATTTGTTTTTATTTAAGTCTAAAGTGGTAAATCTTGGAATTTTGGCTCAAAAATCAGATTTCTGCTTGAAACTTGAAGAAGGACTGGTAAATAATAAATGTAAGTTAAATTATAAAAGTTTTACCAAGTATCTTCAGCTTATTCTACTTGATATGAGGAAAAATTGGGTAAAATAATAGCACATTTCTCA	Intragenic	P0265-1	FI591835
										R: ACTTAAATAAAAACAAATACACATTATTCAGAAACCACAA						P0265-2	FI591836
229	P0266	TaqMan	WDR36	94.2	130.2	80.6	2095	0.229167	3	F: AACAGGTAAGAACCATATTGGAGC	5q22.1	NM_139281	110455769-110494099	AACAGGTAAGAACCATATTGGAGCTTTGGAAGTATATGGGGTGTGTGTTTTGTGTTGTACATTTGTAGTTCTTAACCAAGACCTAATTTTATAGATATAGAGTAAATCTANCTTTTTGAAATTATAAACCATA[A/T]CTTTTTTGTTACATTTGTGGTTTCTGAATAATGTGTATTTGTTTTTATTTAAGTCTAAAGTGGTAAATCTTGGAATTTTGGCTCAAAAATCAGATTTCTGCTTGAAACTTGAAGAAGGACTGGTAAATAATAAATGTAAGTTAAATTATAAAAGTTTTACCAAGTATCTTCAGCTTATTCTACTTGATATGAGGAAAAATTGGGTAAAATAATAGCACATTTCTCA	Intragenic	P0266-1	FI591837
										R: TGAGAAATGTGCTATTATTTTACCC						P0266-2	FI591838
230	P0374	SNPlex2	SLC22A5	117	153.8	105.2	4198	0.4375	3	F: ATGAGGAGAAGCCTTTCAGAATC	5q23.3	NM_003060	131733343-131759204	TCCACTTTCTTACTGGAGGTGGTGTTAGAAGGCTGTGCTTTTAAGCACTCTGGGGCTTTCTTCACCATCTTTTAACATCCTTGAGTGACTTGGAGTCTGCCTATATTTTATTCTATAAAAACAAGCCAAACAGGTATCAGTAACAAATCTTAAGAAGATGCCTACCAGTGTCAAGCAAATAAAACCCAACACTGAGGCTATCTCACCATAGGGAAAAGAA[C/T]CATATGGCAGATTCTGAAAGGCTTCTCCTC	Intragenic	P0374-1	FI591839
										R: ATCCACAGCAGGTCAGACAC						P0374-2	FI591840
231	P0329	SNPlex5.2	SAR1B	126.5	163.3	112.7	4992	0.477679	6	F: CAAAGAATTCCTTTTGGATCTG	5q31.1	NM_016103	133969443-133996426	TTCAGAGGAACTAACCATTGCTGGCATGACCTTTACAACTTTTGATCTGGGTGGACACGTTCAAGGTAAGATTCTGTTACTCTTCTAGTTGCTTTGTTTCATTTTAC[A/T]TAATAAAAATGTGGCCACTCTATTCCAGCGCATGAAATCTCATTCTATTCAGGGAAAGCCAGAGTAAAATTTAGGAA	Intragenic	P0329-1	FI591841
										R: TAATTCCTAAATTTTACTCTGGCTTTC						P0329-2	FI591842
232	P0715	SNPlex5.2	TGFBI	131.6	172.3	114	5841	0.25	9	F: AACCCTCAGGAAACGCTCTG	5q31.1	NM_000358	135392539-135427405	CCAATGAGGCCTTCGAGAAGATCCCTGCTGAGACCTTGAACCGGATCCTGGGTGACCCAGAGGCCCTGAGAGGTGAGCACCCCTGGGCTTCTGCTGCTGCCTCAGTGGAGTGGCCAGACTAAGCCGAAGACCTGCTCGCTTCTAAGATAGACACACCACCTGCTGTCCTGTCCCGCTGTCCCAGCCAGCCCTGTCCCTGCGGAGGCCAGAGTGGGACCGTGGTCAGAG[A/G]GGCGAGTAAGGTGTCCAGCAGCCT	Intragenic	P0715-1	FI591843
										R: AAAGGCTGCTGGACACCTTAC						P0715-2	FI591844
233	P0158	TaqMan	C5orf5	136.9	178.6	117.4	1431	0.00678733	4	F: AGTATTGTGTGTCATAGTTCAGCAGTAA	5q31.2	NM_001101801	137301550-137396619	AGTATTGTGTGTCATAGTTCAGCAGTAAGTGGTAGAATCAGGCAGT[T/G]TGTGATAGTTTTACTTTGGTACAAGTAAAAACTGTATATCTATATACAAATAATATATAGATATATATGACCACCAGTATAACTGCATTGCTGTGTCTGGCACTTCATTGTATAGACTTTTGTAATAAAAGAACTTTAATGTTCTAAGTCATCGTAAATGGTTTTGTTTTTGTTTCCCACTAGATGTTAAAAAAGAAAAATAGAGACCTCAAGTGTTCCCTTGCCTTAATGTTCTCAGGCTTTGTT	3'-utr	P0158-1	FI591845
										R: TCAACAACACAGCCTTTCCCT						P0158-2	FI591846
234	P0364	SNPlex2	BRD8	136.9	179	117.8	1129	0.0248869	0	F: TAGGGTTTCCCAATTAGTAGGAG	5q31.2	NM_183359	137503364-137542257	TTCAGCTCTTTAGATCAAGTTCCCTCACCTGTACTTCTGAAAGCTAAGTCAGTAATTGTACCATATTCTTTTTGGACAGGTATGCCAATGTCTTCCTGCAGCCTGTCACAGATGACAT[C/T]GCACCTGGCTACCACAGCATTGTACAGAGGTAAGTCATGATCCATTCAGTATGCTGACTGGCTTGGATTGTAAATTGTCTGGTATTAGTGGATTTTTTGCTTTAGACAGAAAATCGAAAGCACATG	ATc/ATt	P0364-1	FI591847	DIAS0004466
										R: AAAAACATGTGCTTTCGATTTTC						P0364-2	FI591848
235	P0677	SNPlex4.1	SLC23A1	137	179	117.8	2848	0.184444	5	F: TGTCGTGGGTGGAAGAGAC	5q31.2	NM_152685	138730793-138746900	CCTCAGGGTGGGGCTGGCGGGGAGGGAGGCCACTGTTGAAGTGGGGGATGTGCGGATGTAGCCCTGGAACGTTTTTGAAAGGCAGAGGTCACGGTTTCTCCACAGGGACCTACAGCTGATCTTTGTCCTTCTAGGTCCAGGGTGCAATCATGGTGTCCAGCATGGTGGAGGTGGTGATTGGGCTGACGGGGCTGCCTGGGGCCCTGCTCAGCTACATTGGGCCTCTTACAGTCACCCCCAC[C/T]GTCTCCCTCATTGGCCTCTCTGTCTTCCAAGCTGCTGGTGACAGAGCTGGCTCCCACTGGGGCATCTCAGCTTGGTGA	ACc/Act	P0677-1	FI591849	DIAS0004724
										R: CACTCACCAAGCTGAGATGC						P0677-2	FI591850
236	P0359	SNPlex2	HSPA9	138	181.4	117.8	3170	0.280973	3	F: ACAGAATCCAGCTACAATCTCTTC	5q31.2	NM_004134	137918924-137939014	CTGCTGATGAGGTAAGCCCTCTTTTAAAATAGCTCAAGAAGTTGGGAGACAGTCACCAATGTCAGCA[A/C]AGGTCGATTTTTGGCAAGAGTCCTGATAGAAATTTAGGGG	Intragenic	P0359-1	FI591851
										R: AAAAACCCCTAAATTTCTATCAGG						P0359-2	FI591852
237	P0731	SNPlex5.1	TMCO6	140.2	184.5	119.1	2668	0.0349345	6	F: CCTTCTTCCTTAAGCCTGAACC	5q31.3	NM_018502	139999196-140005177	AACGTCAGGGTGAAGTTCCTCCAATGAGGGCGTGAAACTGACCCACTCCCAGTCCTGCCCGTCTCAGCCCAGGCCGTGAGGAAGCCTCCCCAGGATCCGAAGGCCCAGGCCTGGGCAGATCACAGTGCTTACCCGTGAGGTTGTTAAGGAGCCAGAGGCCCTCAGGAAGCAGGCTGGGCTGTTTCTGGAGGAAAAAGTCCAGGAGGATAAATAAGGCCGCCACGACACGCTCATCTCGCAGCTGCGGGTGCACTC[C/T]CACAGCCTCCACTGCAGCCTCTGTTAGCAAGTTGCTTAGACACCGAAGCACAGGGCATGCCAGCTGCAAAGACAAGCTGAGGTTCAGGCTTAAGGAAGAAGG	cGA/tGA, R/*	P0731-1	FI591853
										R: AAAACGTCAGGGTGAAGTTCC						P0731-2	FI591854
238	P0766	SNPlex5.1	HBEGF	141.2	186.9	119.6	4785	0.404444	6	F: TCTCTGCTCTCTTCTGTTTCG	5q31.2	NM_001945	139692615-139706359	TGTACCCAGGAGTGTTAGACTCCTGGCCCGGGATGTGGGGGGTTGGAAGGCTCACGTGATCATCGGGTAGAAGA[A/G]GCCGGAGCAGAAGGAACAGAAGTGATGTGTGGAAACAGGCTGTAACACTCACCTGAACATGAGAAGCCCCACAATGACGAGCAGACAGACGGACGACAGCACCACGGCCACCACAGCCAGGATGGTGGTGTGATCATATGTATATAAACGATTTTTCACCGGGAGGCTCAGCCCATGACACCTCTCTCCGTGGTAACCGGGGTGGCAGCTGGTCCGAAACAGAAGAGAGCAGA	Intragenic	P0766-1	FI591855
										R: TAGACATTGGACTCAGGTCACAC						P0766-2	FI591856
239	P0508	SNPlex3.2	HARS	143	189.5	120.8	3375	0.147186	6	F: TACCGGAAGTGTAAATGCTGG	5q31.3	NM_002109	140033675-140051155	AAGGACCCAAGCCACCCTGCGGGATTTAGATGGTGTAGAAGCGCTTATTTCTTC[C/T]GTAGAGTCTGGGCTTCACCTCTACCGCGCCCTGTACCCTTCCTGGGGTCTTTTTTGCCTCCTTCCTAGGTCCTTTGCCTCCTGTCCCGGAAAGCCGTCTCACTGCC	Intragenic	P0508-1	FI591857	DIAS0004579
										R: TTTCAGACCTGGAAATCCTGC						P0508-2	FI591858
240	P0122	TaqMan	YIPF5	147.6	199.3	123.6	2300	0.369099	4	F: ATTGGATGGTGTAGTTTTTCTGCTT	5q31.3	NM_030799	143517924-143530387	CAGAGGAATGGTAGGAATCGTTCTCACTGCTGGAATCATTGATGGTGTAGTTTTTCTGCTTCCAAGATTTTTATCTCTGCATTAGCCATGGAAGGCCAACAGCTTCTGGTAGCGTATCCTTGTGCTCTGTTATACGGAGTCTTTGCCCTCATTTCCGTTTTTTGAGCCGAGTTTGTCTGGAATGTGGACATCATTGGGCCATATATCAAAAAGGACTTGGAACTCTTAAATCGGACCAGCAAACTGCAAACTACAGTGC[A/C]ACTCTCAGCAGATCTGATGTTTGACTCTTGGAGCAATGGAAGTAAACGTGTATCTTTTGTTCATTTTT	3'-utr	P0122-1	FI591859	DIAS0004258
										R: CTCCAAGAGTCAAACATCAGATCTG						P0122-2	FI591860
241	P0756	SNPlex5.2	LARS	150.7	201.2	127.7	3296	0.025463	7	F: TTGTGGTTTAGCAGTCTTAAATGG	5q32	NM_020117	145472783-145549064	GAATTTACAAATTTTCAGTCTTCACTTAAGAAGAGTTATTATGTTACAGCAGGAGGAAAAGAAGGATGAAATATATAACATTCACACTGCTATATTTTATAGCTACTAAAGAATTAAGAGCCTACCTGAAACTCAAAAAACCCTGTTTTCAAAGCTTCTTTAAACATCATCTT[C/T]TCATAGTTTTGATCTGTTTTTATAATTCCTGCATTCATTTCACTATTGAACAGAGAAAAAAGGTAACTGAGTTTAAAGGCAAGTATATATAGGCANAAAAACTTCCCCGTATACTAATAAACAGTAAAATGTAACAATGTCTTAAACCATTTAAGACTGCTAAACCACA	GAc/Gat	P0756-1	FI591861	DIAS0004796
										R: AAGAATTTACAAATTTTCAGTCTTCAC						P0756-2	FI591862
301	P0455	SNPlex3.1	NCF1	0	0	0	2397	0.0717489	3	F.AAATGGATGGGCTTTCTTTC	7q11.23	NM_000265	73826245-73841594	CTTGCTTTGGGCCTCGGCTACGTCCTGTCCTGCCTTCTGCAGGTACATGGATGGGAAGTAACCTGTGATGTCTTCTTTCCTGCAACAGAGGCCGCCCTTTGAGGCCTANGCGGTNGAGGGGATGAGGGTGGGGCCTCAGACCTGGGGCCAAG[G/T]CTCCCTCTAAACAGCTGGGGTCAAGGCAACTGGGAGGTTGCCAACAGGGCAACCCACACCAGGCCTGC	Intragenic	P0455-1	FI591863
										R: CACTGTTCCAAGGGACACC						P0455-2	FI591864
302	P0415	SNPlex3.1	UQCRC2	24.5	35.1	15.2	4105	0.4375	4	F: AAATTCTAGTTCTTTTAAGCAGCG	16p12.1	NM_003366	21871482-21902174	CCTAATAAATGTTTTTAACTTCCTCAGTTACATTACTATGTACAGAACCATTTCACAAGTGCAAGAATGGCTTTGATTGGACTTGGTAAGTTGGGGATTGCCTGCATGTCAGTTTGTTTCTTTAAGAGTAGTCCTTTTTAACTCACAGACATAGAGAACAGACTTGC[G/T]GTTGCCCAGAGGGAAGAAAGCTACAGGA	Intragenic	P0415-1	FI591865
										R: TCTCCTGTAGCTTTCTTCCCTC						P0415-2	FI591866
303	P0105	TaqMan	MYH11	27.2	39.1	17.2	1874	0.361607	3	F: TCAGCAACGAGCTGGCAAC	16p13.11	NM_001040113	15704493-15858388	GCCGAGCAGCTCAGCAACGAGCTGGCAACAGAGCGTAGCGC[A/G]GCCCAGAAGAACGAGAGCGCTCGGCAGCAGCTGGAGAGGCAGAACAAGGAGCTGCGAAGCAAGCTGCAGGAGATGGAAGGGGCAGTCAGGTCGAAGTTCAAGTCCACCATTTCGGCACTGGAGGCCAAGATCGCACAGCTGGAGGAGCAAGTCGAGCAGGAGGCCAG	GCa/GCg	P0105-1	FI591867	DIAS0004244
										R: CTGGCCTCCTGCTCGACTT						P0105-2	FI591868
304	P0390	TaqMan	NDE1	29.2	40.6	20	2321	0.449115	3	F: AAGTTCCCTAAAGACATGGGG	16p13.11	NM_017668	15644625-15727711	GGATGCTTGGTGGCCGAGAGTGACATGCGTATGCTGCGGTAGGACAGCATGTGTCCCAGGA[T/C]TAACTATCAGTGTTTCAGGAGGTGACAGGAAGGGTGGTACACTTACTCACCGGCATCCTAGCTCACTCACTCAGCGTGATTCTGTCCTTCAGGAGAAGTTTGAAACGCAGCATTCTGAAGGCTACCGGCAGATCTCGGCCTTGGAGGATGACCTTGCCCAGACAAAAGCCATTAAAGATCAACTGCAGAAATACATCAGAGAGTTGGAG	Intragenic	P0390-1	FI591869
										R: TCTCTGTCTTCCCGACATACC						P0390-2	FI591870
305	P0573	SNPlex3.2	ORMDL1	30.3	45	21	1506	0.00646552	3	F: ACTGAGAGATTCCGCTTGAG	2q32.2	NM_016467	190343295-190357335	GAGATTCCGCTTGAGGAGACGCTGCCGCTGCCGCAGGGTCTCTGAGCCGGCCACCCAGGAGTGCGGCGGTGGATGTATATATTTTTGCATGCCATAAAAGGAACACCTTTTGAAACTCCTGACCAGTGTAAAGCAAGGCTCCTTACTCA[T/C]TGGGAACAACTGGACTATGGAGTACAGTTTACATCTTCACAGNAGTTTTTCACAATTTCTCCAATTATTCTATACTTCCTGGCAAGTTTCTATACGAAGTTATGATCCAACTCACTTCATCCTAAACACAGCTTCTCTCCTGAGTGTGCTGAT	CAc/CAt	P0573-1	FI591871
										R: TTATTAATTCCAAAGACCTGAACAC						P0573-2	FI591872
306	P0441	SNPlex3.1	VPS24	42	46.9	37.9	6170	0.429204	7	F: AGAGAGGGCAGACAGCATC	2p11.2	NM_016079	86584064-86644111	GGGCAGACAGCATCCGTGTTCCCCATGGCCTGCTGCTGCGGGGTAGCCCTGGAAAGGGTGGCTTGACTTGGAGGCACCAGAGCTCGGTTGATTGTGGACCCATACAGGTGCCTTTTGGGAATGGATTTAACCGTC[A/G]TGGGCAGTGACGTGGTTCATTCTGTGTTCAGGCTGGGATCATAGAAGAGATGTTAGAGGACACTTTTGAAAGCATGGACGATCAGGAAGAAATGGAAGAAGCAGC	Intragenic	P0441-1	FI591873	DIAS0004525
										R: AGTTAATTCTGTGAATGTGGGAAG						P0441-2	FI591874
307	P0382	SNPlex2	ACTG2	46.9	51.1	42.6	3321	0.0528634	5	F: TTCCCAGGGTTCACAGGC	2p13.1	NM_001615	73973601-74000287	GTTCACAGGCCTCCTCTCCAGATGCAGTCTGTCCTGAGGACAGTGTGCCATCCTCCCCCAGCATGG[A/T]CGTGTCAGTCAGAACTTCCCAGCCCACATGGGAGTCTGCTGCACTCATCCGACTTTTGTCCCAACCAGATCTGGCACCACTCCTTCTACAACGAGCTGCGGGTAGCA	Intragenic	P0382-1	FI591875
										R: TTGATACATGAAGGGGAAAAAGATG						P0382-2	FI591876
308	P0400	SNPlex3.1	CCT7	47.5	53.8	42.9	3832	0.222467	4	F: TATGCTTCCTGGAAAAGGC	2p13.2	NM_001009570	73314913-73333655	TGGGTAGATTGCCTACGAATGGACTTTCAGGGCTTTATCCATGAACATGAGAAAACGCGAATTTCCTGT[C/T]ATCCTCTTCTAGGTTGGTGATGGCACCACCTCAGTGACCCTGCTGGCTGCAGAGTTTCTGAAGCAGGTGAAACCCTATGTGGAAGAAGGTTTGCACCCACAGATCATCATCCGAGCTTTCCGCACTGCCACTCAGCTGGTAAGGGAGTGCTGGTGAACTTGGGCGCCTTCATGTTCTCCTAGGATCCTACCTCTCCTGGGTTGCGGAGGGACTGGAAACAGGCTTCCTTGGACATTTT	Intragenic	P0400-1	FI591877	DIAS0004491
										R: AGAAAATGTCCAAGGAAGCC						P0400-2	FI591878
309	P0398	SNPlex3.1	STAMBP	48.4	55.8	42.9	5239	0.431111	6	F: AAAGCAGCACACATTCCATTG	2p13.1	NM_006463	73909594-73943518	CCATTACCCCTGCATGCCTGGAAACCTATTAGTAGTCACTGCAGGGTGAGGGAGTTGGCCTGGCTTCAAAGTCTTTTGGATGTTTGGATGTTT[C/T]CTTTGTGTCACAGTCATTCTGATCTGTTTCCTTAGGCTCTTTATTGAGAAACTACCAAAGCATCGAGATTACAAAACGGCTGTCATTCCAGAAAAGAAAGACACAGTAAAGGTGGGTCTTCACTTTTCACTGTTGCCCATCTCAAAGCTTCAAAGCAGCAGAGACTAATACCAGGATATAAATGGCAGTGTC	Intragenic	P0398-1	FI591879	DIAS0004490
										R: ATGTAGACACTGCCATTTATATCCTG						P0398-2	FI591880
310	P0580	SNPlex3.1	C1D	53.1	61.2	46.7	3116	0.164557	5	F: ACTATTCAGTAGAAATTCATGAGGG	2p14	NM_173177.1	68122844-68143634	CTTTCTAATTAATTCAAAAGTAATATACATACCCCAAAACATTGAATTTAATGTGTAAGCAGAAACTAAATCCACTTTGGCTTGTTCGAGTGGGTCCAACTATTAAAAAAAGGGGAGGGGGAGAAAAAA[A/T]ATTACAAACTTTGAGCACTACTACATATTTCAAACTTTCACCCCACACAAAGTATCAAATTTTCGTTGTTGTTTCACTTCCTATAATCTGATAACCAAACCAAATAATCTGAAAATAATTTGCAAAACTAAAAGTTTTGTTAACCAGGGATTTTT	Intragenic	P0580-1	FI591881
										R: ATGCATTTTTAGGTTTTGGTTC						P0580-2	FI591882
311	P0480	SNPlex4.1	MSH2	61.3	66.6	56.1	2571	0.0650224	5	F: TTAACACTATTGTCTGTTTCATGTGAG	2p21	NM_000251	47483767-47563864	AGGTTAGGATCAAATGAAGGTTTTACAAGGAATTCATGGTTCTCCACCTATAGACAGAACAAAGGGTAGCTAAATGTTATCAATGATAGGTAAAGATGGAAATCATGAAAGTATTTTGCTTATTTAAATTTCACTAACGTTTTGAGTTAAGTGATTCACTATCCCTAAGTTAGTCACAACTATGTGGAGTTTCTA[C/T]TTATTAACAGATGTCTAGACATACAAAAATTACTCACATGAAACAGACAATAGTGTT	Intragenic	P0480-1	FI591883
										R: AACCTCCAAAGACCCATTCTTAC						P0480-2	FI591884
312	P0137	TaqMan	PLEKHH2	64.5	71.6	58.9	3232	0.388646	4	F: TGCTTTCTCCCAATGGCTAG	2p21	NM_172069	43717951-43848629	GTTAGCTGCTGAATTAATTTGTTGGCAGAGCCTTCATGTTTTCTTTTTCGCTGCTTTCTCCCAATGGCTAGTACTGTTCTCTTACTAAGCCTTTTGAAAATTTTCCATCCCATGTTAGCATCCTTAGAAGGAGCAGAACTAAGAAATACACTGATCAAGTAAGATTTTTCTTTATTGGTAAGGACAAAAGTCAAAACCCCTATTGAAATATTTCCATTTACAATTTCCCTTAAATCTGTTGAGCCACAACTACTCACTGTGTAAGCAAATTAATTGTTGAGAAGAAACTGGTTACCAGTTTGGGGTGACTCTCAGGAGCCTTTTGGCTGAGATACAGTAGAGTTTCTGAGTTCCCAGAAAACTATTTAATAAT[A/G]GTTAGTTGGTGAGCTGGAGGG…	3'-utr	P0137-1	FI591885
										R: AAACACGTAACATTATTCTCTTGTAACC						P0137-2	FI591886
313	P0578	SNPlex3.2	HEATR5B	68.7	75.1	64.1	5229	0.460526	5	F: AATAGATTGTGCACGTTTTCTTG	2p22.2	NM_019024	37061657-37164989	TCAGACTTTATCTTTGTTATTTGCAGGAGTCCAATTACTTGCTCTTTTAGTTCCCACTTTGATCTCATACCTACTGGATGAAAAGTCTTTTGCCTTAGCAAGCACAACTTCCAAAGATCTTCATGAGTTTGCACTCCAGAATTTAATGCATATTGGACCTCTGTATCCACATGCTTTCAAGACAGTAATGGGAGCAGCTCCGGAGTTGAAAGTAC[A/G]TTTGGAAACTGCTGTTCGAGCAAGCCAAGCTAGCAAAGCTAAAGCAGCTGCCAGGCAGCCAGCCCCGACTGTGCATTCCGCACCA	CaT/CgT, H/R	P0578-1	FI591887	DIAS0004638
										R: TTGACAATATAAACAAAATGAATGG						P0578-2	FI591888
314	P0577	SNPlex3.3	RASGRP3	73.2	75.6	67.1	1866	0	5	F: TAAACACAGAAATAAGAGAGAGGGAG	2p22.3	NM_015376	33514920-33638205	CAGACCTTGGTATTTATAATGGCTCTGATCAGTTTCAGATCCAGAACCCAAACAAGCTGCAGGT[G/T]TGGAAGGAGAGCAGCGAGAAATCACAATAGGAAAGAAAGTTGAGAACATTACCTGGGGGCAATGAGGGACTTCCAGGCAGTGACCCATGACTGCTGCCCACGGAGGTCGCCCGGGCAAATCTCCTGCAGGCCAAAACCAGGAGGTCTTTGCACTGCTTGTGACAATTGGCTCCACAGTCTGAAACATCCCAAAAGATCACAGGTGATGAGTGTGAAC	Intragenic	P0577-1	FI591889
										R: TGAATCAGACCTTGGTATTTATAATG						P0577-2	FI591890
315	P0564	SNPlex3.1	SUMO1P3	75.5	86.2	68.1	2175	0.0625	6	F: TTTATGGATGAATTGATATACGTCTTG	2q31.1	NR_002190	202779155-202811567	TTTGAAGTGAATCTCACTGCTGTCCTGTCCAATGACTTTGAGTTTGATGTACTCTCCTTCCTTCTCATCCCCCAACTCCTCAGTTGAAGGTTTTGCCTCCATGGTGACAGCGGCTTCACCCGGGGTCTGCGCCCAGCAGTG[A/G]CCTTGGATAGGCAGAACCTTGCTCCAGGGTTTACCCTGAATTATTTCTTGAGCAAATGCAAGACGTATATCAATTCATCCATAAA	Intragenic	P0564-1	FI591891
										R: ATGATTATCAGCAATTCTCTGACC						P0564-2	FI591892
316	P0494	SNPlex3.3	NRBP1	83.4	97.6	73.9	4128	0.202643	6	F: TTATTTGTATTGCCTCTCCAGG	2p23.3	NM_013392	27504161-27518630	AGGTACGGAGGGAGAGCGGACAAAACTTGAGGCTGGTTTGTGGGTTTAAAGAAG[C/T]TTATGTTAATGATGGAGCCGAAGGGATCAGGGAAATGGTAGGAGGGTTGAGAGAGGGCATCACTTCTGACCCTTGGATCAAACGCTGTTCCAGGCTTGGAAACGTTGGTGCACACAGATCCTCTCTGCCCTAAGGTAAGTAGGATCTGGTTAGTGTCTTTCCCATATATGTTCCTGATTTAGTTCCTCC	Intragenic	P0494-1	FI591893
										R: AATCTGTTTGGAGGAACTAAATCAG						P0494-2	FI591894
317	P0488	SNPlex3.3	HADHA	86.3	102.5	75.2	3652	0.179204	5	F: TTGAACTTACGGACTTTTCATCAG	2p23.3	NM_000182	26267009-26321098	GGGGAAGGTCATCATTGTGGTTAAGGTTTTAAGGAGGCTTCACAGAACTTTTCTGAAACTCAGCTCCTTACCTTAACCACAATGATGACCTTCCCCTGTTTGAGACCAACTTCTA[C/T]GGCCGAAGCAGTTGAGTCCTTAGAGGTTTTTTCAGTGGTGATAATCTCCAGCAGCTGCATCTTGTCCACAGGAGAGAAGTAGTGCATGCCAATCACCTGGCAAGGGGACAAAGGAGACCAAAGACAGGTTCAAGGCCTCGGAGGGGAAACGGACAGCCCTCTTTCCTGCTGGGAAAGCACTGCAGAGAAAGGTGGTTGCAATACAGAAACACG	cTA/tTA	P0488-1	FI591895
										R: AAGGAGGCTTCACAGAACTTTTC						P0488-2	FI591896
318	P0709	SNPlex5.2	PCBD1	88.3	107.8	76.5	3377	0.0837004	5	F: TTTTAAAACGTTCCACCCC	10q22.1	NM_000281	72313273-72318547	GGCCCGCTCCACTGCCACCTGCTGCTCAGCCACATCCGCACCACCCAGCATGGCTGGCAAAGCACACAGGCTAAGTGCTGAGGAGAGGGACCAGCTGCAGCCAAACCCGCGGGCAGTAGGGTGGAACGAGCTGGAAGGNTGGATGCCATCTTCAAGCAGTTTCATTTCAAAGACTTCAATNGGGCTTTTGGCTTTACGACGAGAGGGGCTCTGCAGG[C/T]TGAGACACTGGGCCACACTCTGAATGGTTTAACCTGTGCAAGGTCCACCACACCCTGAGCAGCCTCGAGTGTGTGGGCCTTTCGGAATGGGACTAACCC	Intragenic	P0709-1	FI591897
										R: AGGGTTAGTCCCATTCCG						P0709-2	FI591898
319	P0132	TaqMan	ITSN2	89	114.8	77.4	886	0.00211864	3	F: ACTGCACACTAAATCGCTAGCA	2p23.3	NM_019595	24279237-24437087	GCTTCATCCATCACAAGGCCACGCGCACTGGGGCCTCTATATTACTGCACACTAAATCGCTAGCAATCTATGCAAACATGATCTTTCCTATAAATAAACCAAACCCCATAGCACAGTGCCTTGTATTAGTGTTAACATGGTCGGCTGTGTTTAGATGCCTGGGTTTCCATTTTCAGGGCTATAAAAAGTATTACGTGGAAATGAGGCATCAGACCATCTGACGTTACCAGTTGGTTGAATGTGTCCACTGTGGGTGGTTTGGGTGA[C/T]GCTGTAACCATTCCACACCATGTGACCTCTGCTGGGTCACAGCCACTCAGGAGGAGAAGGACTGGGAAGAAATGCTGCAGGCTCAGCGTGGGAACAGCCTGATACCACAGTAGTGTCTACTTGTGCAC…	3'-utr	P0132-1	FI591899
										R: AAATAAATCAAGCTTTCCCCCT						P0132-2	FI591900
320	P0108	TaqMan	KCNS3	100.5	121.9	87.3	3866	0.305556	7	F: ACGTGCATCATCTGTGGCAT	2p24.2	NM_002252	17923426-17977705	ACGTGCATCATCTGTGGCATCTTGGTGGTGGCCCTTCCCATCACCATTATCTTCAACAAGTTCTCCAAGTACTACCAGAAGCAGAAGGACATTGACGTGGACCAGTGCGGTGAGGACCCACCAGAGAAGTGCCAGGAGCTCCCTTACTTTAACATCAGGGACATCTATGCCCAGCGGATGCACGCCTTCATCACCAGTCTCTCTTCGGTGGGAATTGTGGTGAGCGACCCCGATTCCACAGATGCTTCGAGCATTGAAGACAACGAGGATGTTTATAACATAGCATCCCTGGAGAATGGCACAGCAAAATAAGCGGGGA[C/T]GGTCGTGCCTGTATCTTGTGTCCCTTCCCGATCTTAGG	3'-utr	P0108-1	FI591901	DIAS0004247
										R: CCTAAGATCGGGAAGGGACAC						P0108-2	FI591902
401	P0433	SNPlex3.1	RAD23B	0	0	0	2240	0.0625	5	F: TTATGGTGACAAAACCCAAAG	9q31.2	NM_002874	109085365-109134291	TGGTGACAAAACCCAAAGGAGTGACAACAGAAGCACNAGCTACACCTCAGCAGTCAAATTCTTCCACCACTACCACAGTTAGTTAGTTCCTCCACAGCACCAACTGTGGCTNAGGCCCCAAACCTGCCCCTGTTTTGGCTCCTACTCCCA[C/T]ACCTTCATCCATCATCCCAGCATCAACNACAGCATCTTCTGAACTTGCACCTGCTAGTGCAATGAAACAGGAGAAACCTGAGGAAAGGCCNTGGAAACACCAGCGACTACTAGCCCATGACAGTACATCAGGAGATTCTTCCCAATCAAATCTTTTTG	cAC/tAC, H/Y	P0433-1	FI591903
										R: TTACCATATTCTCGTACGACTGAC						P0433-2	FI591904
402	P0166	TaqMan	ZHX1	5.8	4.1	2.7	2333	0.0131004	5	F: GCATTTGGATAGGGTGAAACTC	8q24.13	NM_001017926	124329878-124355728	CTGAAGAAGGGAAAGAAACTGGCATAAGCATTTGGATAGGGTGAAACTCTGAAATAAATATCGTACCAAAAATGTGAAAAGGAATCATATCGTAAATATTTACTTAGTGTTTTCTTACAATCGTGTGGAAATCAGAAATGTTTGTGCAGGTGTCAGATCAGAATTTTCAAGAATTCTCTTTTGGTGACGTTCTACTTTGTATAACAATTTCAGCGAATAACGTTCTGAGCTGATCACAATGAGTTAAAACGTAGCTTTTCNCTTATGAATGATGGGAGTATTAACTGTTAACT[C/T]TTGCCATATATCAGGAGACTGAAAGTTCCTACTCACAAACTTTGTAAAGACCGGTGCTGTTCATTCATGTTGAGAAGGACCCTTTCTTTTGTGACTCTAGG…	3'-utr	P0166-1	FI591905
										R: CATTTTCATTAGCCGACAAACG						P0166-2	FI591906
403	P0631	SNPlex5.2	FAM91A1	7.7	25.1	3.8	4517	0.214932	7	F: TTTATTGGAATCAGTCTTGAGAAAG	8q24.13	NM_144963	124850063-124896869	TAGTTTTATAATAAAACACCAAAAATTAAATATACTTTCCTTTTATTAAGCAATTCTTAGA[A/G]CTACTTTTATACTTTCTCAAGACTGATTCCAATAAA	Intragenic	P0631-1	FI591907
										R: CCATGCTTTTTAAATATTAAGTTTGTG						P0631-2	FI591908
404	P0585	SNPlex3.1	EXT1	17.4	33.6	12	4097	0.451542	4	F: GGTAAGCCCAACTTCACCTTG	8q24.11	NM_000127	118875910-119193119	GGTAAGCCCAACTTCACCTTGGGTCGCGTGTCCACCTCGC[A/G]GGTCACCTCTCTCATCGCCTTCCTTGTTTCTCTCCCTCTCCCCAGACCTCTCGGGCTTCCCGCTGGGCCGACCCCGACCACTTTGCCCAGCGACAGAGCTGCATGAATACGTTTNCCANCTGGTTTGGCTCCATGCCGCTGATCCACTCTCANATGAGGCTNGACCCCGTCCTCTTTAAAGACCAGGTCTCTATCCTGCGGAAGAAATACCGAGAC	Intragenic	P0585-1	FI591909	DIAS0004644
										R: AGACCTGCACTGGGAAGAGAG						P0585-2	FI591910
405	P0646	SNPlex4.1	PKHD1L1	23.9	38.8	20.2	3391	0.15367	5	F: ATAACAATGCTTCATGAATTTGC	8q23.2	NM_177531	110443882-110611740	TCATCATTCATGACCATTTACAGGTGACTGCCCAACCGGTTGAAAGGTTTGCATTTCCC[A/G]TTCATCATGTGGCCTTTGTGTCCTCGCTGTCAGTGATCACTCAGCCAGTGGCAACACAGTCAGGACAGCCATTTTCTCAGCAGCCTTCCGTAAAGGCGATGGATTCTGATGTAAGTTATAACTCAAAGATGTATTTAAGTGGAAGAATTAA	aTT/gTT, I/V	P0646-1	FI591911
										R: AGCTTAATTCTTCCACTTAAATACATC						P0646-2	FI591912
406	P0645	SNPlex5.2	OXR1	28.2	41.9	25.2	3002	0.1875	5	F: AACATTGGACATGCTGTTATTATTAG	8q213.1	NM_181354	107739270-107834093	TTGCTGTTTACTTCTTTTAGATTACTACAAGGGAAGATATAAATTCAAAGCAGGTTGCTCCAGCGAAAGCAGACCTGGAATCTGAATCTTTTCGACCAAACTTAAGTGATCCCAGTGAACTCTTACTGC[C/T]AGATCNAATTGAAAAGGTATGACATACCCACATATGTGCATTTCTGAGTGTGTGTCTGTGACAGTAAAATAGCCTCTT	CcA/CtA, P/L	P0645-1	FI591913
										R: AAAGAGGCTATTTTACTGTCACAGAC						P0645-2	FI591914
407	P0031	TaqMan	SDC2	34.5	48.4	30.7	4259	0.0876068	8	F: CGCTCCGAGAGTGGAAACC	8q22.1	NM_002998	97575058-97693213	GTAGAGAGTCCAGAGCTGACCACATCTCGACCCCTTCCAAAGATACCGATCACCAGTGCCGCTCCGAGAGTGGAAACCACGACGCTG[A/G]ACAAGATGCAGAACAAGATCCCTGCTCAGACNAAG	aAC/gAC, N/D	P0031-1	FI591915
										R: GTCTGAGCAGGGATCTTGTTCTG						P0031-2	FI591916
408	P0165	TaqMan	TP53INP1	35.1	49.2	31.2	1642	0.0347826	5	F: CACATTCACTGCTACGTTGCA	8q22.1	NM_033285	96007377-96030770	AGTGGAAGCTCAAAATGAAGTGCAACAGCACATTCACTGCTACGTTGCAGCTCTTGCTGCTCATACAGCTTGGCTGGAACAACCCAAGAGCTTGCGCCCTTCCCAGTGGATAAAAGAACACAGTGAAAGACAGTCTCTGAACAGAAATAGCCTTCGTCGCCAAAATCTTACCAGGGATTGCCATTCCCGGCAAGTAAAGCACAACGGCTGGGCTGTCCATCAGCCCTGCCCACGTCAGTACAATTACTAAGAATTTCAAGTGTGGTTGGTTCCTTTCTCTTGGTTTGTGCCGATGTGTGTGGATGTGTGTGGATGGGCGATGGCGA[A/C]GCTGTCTCTTTACAGCCAACTGATGACCAATCATAGAGTTTGATCAGTGTGTTTAGACACTATCTTGA…	3'-utr	P0165-1	FI591917
										R: GTGTATGGCTGACCCTGAGAA						P0165-2	FI591918
409	P0168	TaqMan	CA2	37.6	53.6	33.5	1855	0.00655022	7	F: CAACAAGGAGGGTGAACCTG	8q21.2	NM_000067	86563433-86580945	TGAACTGGTCTCTGGCTGCCATGCATCTGGTTTTCTAGATCCTTCATCTCTCACCTGACATGCTTACTACTGAAATGTGAAAACCTAGACCAATTGTTATGCTTGGCAGAATTGCTGTGATTNGTGCTTTGCTTATGGTAGTAGCTTTTCTCTAATGGAGAATATAATATATGGAGTAGGAGAGAAGTACCTTGATGTTGTTCATAGCACGTGGGATAATGAGCACTCACAATTGTTCACTGAAATGC[C/T]ATTTTTAAACAGTGAGAAAGTAGGATGAGTACAAATCTATATAATGAGATAAACTGAGCTGTGTAATATAAATCAGGTAAAGTCATCATGATCCTATGTAATGTATATC	3'-utr	P0168-1	FI591919	DIAS0004298
										R: TTATATCTCCAGAGTTCAAAAGTCACTAA						P0168-2	FI591920
410	P0153	TaqMan	CA8	45.2	56.6	40.7	1442	0.0619469	6	F: AGGAAGACAATGGTCCTCTAGCG	8q12.1	NM_004056	61263977-61356508	GAGGAAGACAATGGTCCTCTAGCGCCCTTGGATGAGAAACGGAGACTTTGACCTGCAGCTTCAGTTTATCCTCAAAGCCTGCATTGTTTGTCTTCATCTAATCCAACTTTGATGGACATCTGTGACAGCTGCCTGTACACATGCTCTAATGAAATATTAGAAATGGCTGTACCTTCAAAAGAAACCCCGTATTATATATCCACATCACCGCTGCTAGTCTTCATATTTTTGCACATAC[A/T]GTTTATTGCTTATGTGTAGAAGAAATGAAACTAGTTTTCGGAGTTATTATTAATATGAATATATATCATGTATTAATACTGAGACAGGAAAAATACATTGCCAGCCTTAGCAGTCCTTCATTTCCTGTCTCCAACAGAAAATTCACTCATTCGGAG…	3'-utr	P0153-1	FI591921	DIAS0004285
										R: TCCATTTTGAAGCTGTATGCTGTT						P0153-2	FI591922
411	P0648	SNPlex4.1	RB1CC1	49	61.7	44.9	651	0.0625	3	F: TAATTTCAAAAGGTTTATCAGTGTAGG	8q11.23	NM_014781	53697569-53789545	GAAGTCCAGAATTTTAAGAATNAAACTGAAATCAGCCATATTCTCTCTTAGAGAAAACGTCCATATGCTCTCTGAAGAAAAACAAAGGATAATGCTGCTGGAACGAGTAAGTCATTTTTTCT[C/G]TTGAAACGTAGGGTTTAATGTGTTCACTCTGGGATGCAGTGAAGTAAACCTTAAGCTAAAAGCAGACTTAATTTGTGT	Intragenic	P0648-1	FI591923
										R: AAACACAAATTAAGTCTGCTTTTAGC						P0648-2	FI591924
412	P0309	TaqMan	C1orf112	52.3	73.3	45.2	1860	0.478774	3	F: ATCTCTACTTGTGCAGGATGTCTC	1q24.2	NM_018186	168030851-168088853	AGCTTATTATCTCTTGAGTGTCAAGGTAGTTCTTAAAACTCATGTCCTTGTCTTTGCAAGGTGTTGAACTGTATTGACATTGGTTTTATCAATCTTTTGATAGGAAACAAATCATGAAGAGATTGTTCCACAGTGTCTCACTTCTGAAGAAACAAAGAAAAAAGTTGTATCTTTTCTGGAGAAGGTATTTTATTTATATAGAATCAAAANAGTAGCGG[C/T]ACATATTTGTTTTTTATCATGTTCCTTTTTTTGAAATTATAACCAAGTTGACTGTGTTAGCTTAAATTTTTCAAT	Intragenic	P0309-1	FI591925	DIAS0004420
										R: TAAGCATTGAAAAATTTAAGCTAACAC						P0309-2	FI591926
413	P0439	SNPlex5.2	NME7	53.1	73.4	46	3433	0.198661	4	F: AGGAACATATCTAAAATAACTTTTTGC	1q24.2	NM_013330	167368399-167603810	AGTCTGTTGAATCTCCATGGCTACACAAGGGCCAGAATACATTTCTGTCACCATTTCCTGCAATATATAAAATAATATTGACAAATTAGTAGAATGCAA[C/T]ATTTTAATCCTCCTCTTTTAATTGCACCACTATTCCACTACACTCAAAATGTTAAAATTATCTTTGACTTCTCTACCTGTACCCTANATGCCAAGCAATTTTCACTTTTTGTCCACTTTTCCTGCAAAAAGTTATTTTAGATATGTTC	Intragenic	P0439-1	FI591927	DIAS0004524
										R: AAACCTGTTGAGATATTTAGTTAATGG						P0439-2	FI591928
414	P0421	SNPlex5.2	NDUFS2	58.1	78.7	51.5	3920	0.245575	4	F: TCATCACTTTAAGTTGTATACTGAGGG	1q23.3	NM_004550	159435729-159450806	GGTTGCCTCCATTAACAGGAAGAACATTTTTCTCTGCCAACAAAACCTCTATTCACCCTCATGTCCTCTCTCTCAAAGATGAACAAGCATTTATTTGAACATCTACCTT[C/T]GGTCACCTACTCCACGTACTGTCTTTTCCTTCCCCTCTTCTCCTCACCTTAGGAGCCTCAATGGCAGTGTATGTGGCCCCTGGAG	Intragenic	P0421-1	FI591929
										R: CATTTAATTACTGGATTCATATCGTTG						P0421-2	FI591930
415	P0711	SNPlex5.2	CD1A	60.8	82.2	53	3647	0.290749	3	F: AGGCAGCTGACCTGTCTTG	1q23.1	NM_001763	156490551-156494680	GCAGCTGACCTGTCTTGCCAAGTGAAGCACAGCAGTCTGGGAGACCAGGACATCATTCTCTACTGGGGTGGGTAAGGTTGATCTGTAAGGCAAAGGTGATCCTTGAGCCTCAAAG[A/G]TAGGGTAAAAGAAAGTTTCATGATGCTGGAACTAGGTGAGAGAGATATTAAGAAGGAATTAATAGGGGTGAGTTCAGAAATGTAGGAATGGAACATGAGGTACACGCAGATATAAGAGATTTTGTGGGGAGATGAG	Intragenic	P0711-1	FI591931
										R: ACTCCATTCATTGATTTCCCTG						P0711-2	FI591932
416	P0393	TaqMan	LMNA	63.4	85	55.3	1659	0.483871	2	F: AGCCGGCTGGCAGATG	1q22	NM_170707	154318993-154376495	GGTGGAGATTGATAATGGGAAGCAGCGCGAGTTTGAGAGCCGGCTGGCAGATGCCCTGCAGGA[C/G]CTGCGGGCCCAGCACGAGGACCAGGTGGAACAGTACAAGAAGGAGCTGGAGAAGACCTATTCTGCCAAG	GAc/Gag, D/E	P0393-1	FI591933
										R: CAGCTCCTTCTTGTACTGTTCCA						P0393-2	FI591934
417	P0475	SNPlex3.2	CCT3	63.7	85.1	55.8	5490	0.420601	8	F: TCCTTGGTTTATCAAACTTGGC	1q23.1	NM_005998	154545376-154604261	AGGCATGAGCCACAGCCATCTCAGAAGCCCCACCCCCTGGCACGAGCTGAGGGTCCAGGAGAACATTGCGGCACACTTGCATGGCATCCTGGAGGTTGCGTTCTACTTCCTTGGGAAAGCAAACAGACACCATAA[A/C]ACCAAAGCCTGATGAGTCAGGGACAAGTCAGAGGCACCAGGGACTTCCTGACTGCCAAGTTTGATAAACCAAG	Intragenic	P0475-1	FI591935	DIAS0004552
										R: AAAAGAACTCACCCGAAGGG						P0475-2	FI591936
418	P0607	SNPlex4.1	PMF1	64.2	85.9	56.1	4021	0.358447	4	F: TCACAAGTAGAAAAGGTAGAATGTTTG	1q23.1	NM_007221	154449408-154479736	CCAAGGCATTCAGGACAGCTTCCAGGTTCCCCTCTGCTTTGATTTCAGAGATTTCCTCCTGAAAAGAAAAGAAGAAAGAGCT[A/G]TAATGATACTAAATCATTCCATATGCTGCACTGCTAATAGCACTTAGTAAAATTTAAGTTCTGTGTCTTTATACAAACATTCTACCTTTTCTACTTGTG	Intragenic	P0607-1	FI591937
										R: AGAAAAGTGCCTGCAAGATG						P0607-2	FI591938
419	P0598	SNPlex4.2	PMVK	65	87.5	56.1	3840	0.173516	5	F: ATGCAGATCTCTGTCCCAAG	1q22	NM_006556	153163835-153176108	GCAGATCTCTGTCCCAAGGGCCCCCTCATGAGTCCTTG[A/C]TTCAGCCTTCAGGAAGGGCGGTGAGGGGAGGGACGGCCCTTCCTCTGTTGTAGGGGGGACCGGTGAGGTTGAGAGGCTGGTGGCATAACCACAATGACGTGCTTTGGGCAGGAGCATGGCTTGGACTTCCAGAGACTCCTGGACGCCAGCACCT	Intragenic	P0598-1	FI591939
										R: ACTCCTGATTTTCTTAATGCTGC						P0598-2	FI591940
420	P0627	SNPlex4.1	GBA	65.8	88.7	56.5	4581	0.172566	6	F: AGAAAGCTGTCAGCAGCAGAG	1q22	NM_000157	153470867-153481112	GACACTCCTGAGAACAGAAAGAGGAGCAGCTAGGAGGCAAGCCCCTCTTCACGTGACTCTCA[C/T]CTACTCTCCTGGGCAGGGCTCGCCCAGCCTAGTCTCCCACCTTTAGTTGAACACAGCCCACATAT	Intragenic	P0627-1	FI591941	DIAS0004681
										R: TTTACTGAACAGCTATTGAAGTCCAC						P0627-2	FI591942
421	P0626	SNPlex4.2	INTS3	67.3	90.1	57.9	3763	0.27533	6	F: AGTAGCTGGAGAAGGCCTGG	1q21.3	NM_023015	151967167-152013179	TGGAGAAGGCCTGGGGAGGGGCCCTGCCGGGGACTCAGGATCAGCAAGACCATGGGGTTGAAAACAAA[C/T]GGAGACCCTGGCAAGGGGCAGAGAAAAGGCTGAGGGACAGCTGCGGGGCCAGGACGCC	Intragenic	P0626-1	FI591943
										R: ACCTCTCTTTCTCCTCCTGTGC						P0626-2	FI591944
422	P0630	SNPlex4.2	ILF2	67.4	90.6	58	2360	0	6	F: AATTATGGGGCATTTCTTGTAG	1q21.3	NM_004515	151901139-151910103	TCCACCATACCGGCCATATGATTTCAAGTTCGCTTACCGCCATCTCCGTGAACTTCCGTTTGGAAGCTAAGAGATCCCATTCCCACTGACAACACTTGCTCTCCATCC[G/A]TCCCAAGCGCCCAGCCTCAACCCCCAAGACCGCCTCCTTCTGGGTAATTTAATCACATCAAATACTGACGAGGTTCAGTGAGCCCTACAAGAAATGCCCCA	Intragenic	P0630-1	FI591945
										R: TAAGTGTGCAGAGATGCTAAAAAC						P0630-2	FI591946
423	P0544	SNPlex3.1	PRKAB2	68.9	91.2	59.4	1935	0.00220264	5	F: AAAAGGTGATAGAGAAAAAGGAGAATG	1q21.1	NM_005399	145093314-145110753	TAAGTCAGTGGTTACCCTCAGAGATCAAGGCCTTACCTCTGATGGATCATGAACCCACTGTCCATCCACAAAGAACTT[A/G]TACTGATGCTCTCCCTCAGGAAGGTCTAGGATGGCAACAAAGTCATTATGGCTACAGAAGAAAGCAGAAAATTAGTTGGCCAAGCTCCTATTAGAAGACTGAAAATAAATGTAAAAATCATGAGGTAATCACTATCATACCAGTGATCTCCCACATTCCTAAGTGATTGCACCCTCTGGAG	TAa/TAg	P0544-1	FI591947
										R: AATGTTGTTTGACACCAAAAGG						P0544-2	FI591948
424	P0185	TaqMan	S100A6	71.3	93.5	61.7	2644	0.457627	6	F: GCAGGATGCTGAAATTGCAA	1q21.3	NM_014624	151773699-151775344	AAGCTGCAGGATGCTGAAATTGCAAAGCTGATGGATGATCTGGACCGGAACAAGGACCAGGTGGTGAACTTCCAAGAATATGTCACCTTC[C/T]TGGGGGCCTTGGCTATGATCTACAACGATGTCCTCCGGGGCTGA	cTG/tTG	P0185-1	FI591949
										R: TGTAGATCATAGCCAAGGCCC						P0185-2	FI591950
425	P0469	SNPlex5.1	GDAP2	76.5	101.3	65.3	894	0.00440529	1	F: TTCCTTAACTCCAGCTTATTTTGTATC	1p13.1	NM_017686	118213560-118273729	AATTTTGAATCAGGTACAAGAGGAATTTGAAGGCTGTTTATTTTGTTCATCCAACATTTCGTTCAAAGGTACAGTANTTTT[C/T]TTTTTAGCTAAATCTTGAATTTATGTGCATTATATGCCTGCATATTAAGATATATTTCATCTTCTTAATTCTTGCTATAACCATTGTGATGGCTAATTTCTTTATTTACCCTT	Intragenic	P0469-1	FI591951	DIAS0004548
										R: AACTTTAGGACCACAACTCAGAAAC						P0469-2	FI591952
426	P0060	TaqMan	CSDE1	80.5	106.4	68.2	3249	0.18913	4	F: TGCAGAAAGAAAGAT	1p13.2	NM_007158	115061061-115102147	GGTTCTGAATATCTCCCTTTTCATCCCTCCCAAAATCTGGAATACTTATTATATTGAGCTATTACACCAGTTTTAACACCTTCCTCGTGTTA[C/T]GTTTAAAAAAATAAATAAATTTAAGAAAACCATTTTAAAATTATGCACAGTTGCAGCCTGGAAAACTTAAGGTGGCGCCTTATAGTATCAATTTTAGGAGCTTTATTTGGTGCATTTAACGCAACTGGTAATTGCAAAATCCACTTCGCCTGTGTAAGTGATACAGAC	3'-utr	P0060-1	FI591953
										R: GGCCAACACGATAAC						P0060-2	FI591954
427	P0059	TaqMan	BCAS2	82.5	108.8	69.6	1756	0.00225225	4	F: CGTTAGTGTCCCTGG	1p13.2	NM_005872	114911708-114925788	ATATGAACTTCCGGCCCCTTCCTCAGGTCA[A/G]AAAAATGACATTACTGCATGGCAAGAATGTGTAAACAATTCTATGGCTCAGTTGGAGCATCAGGCAGTTCGAATTGAGAATCTGGAACTAATGTCACAGCATGGATGCAATGCCTGGAAAGTATATAATGA	CAa/CAg	P0059-1	FI591955
										R: CTACCCAACTCATCT						P0059-2	FI591956
428	P0129	TaqMan	CSDE1	83.3	111.3	70.2	1636	0.00221239	4	F: AGTAGCCGCCTGGTTCCTG	1p13.2	NM_007158	115061061-115102147	AGTAGCCGCCTGGTTCCTGTGTCCTGTAAAAATACAGGCACTTGACCCTTGGTGTAGCTTAT[A/G]TTCAACTTTATATCACGGGAACGGATTGGTCTTGATTTCTTGGCCCTCATCTTGAATTGGCCATATACAGGGTCCCTGGCCAGTGGACTAAAGGCTTTGTCTTAAGATGACAAGGGTCAGCTCAGGGGATGTGGGGGAGGGTGCTTCTGTCTTCCCCGTTGTCGTTTGAGGTTTTGATCTTCTCTGGGTAAAGAGGCCGTTTATCTTTGTAAACATAACATTTTTGCTTTCTCCGGTTTTCTGTTAATGGCGAAAGAATGGAAGCGAATAAAGTTTTACTGATTTTTGAGACACT	3'-utr	P0129-1	FI591957
										R: AAAACTTTATTCGCTTCCATTCTTT						P0129-2	FI591958
429	P0582	SNPlex3.2	RAP1A	86.4	113.7	72.9	3769	0.263948	4	F: CGCATCATAAACAGGTGAGTC	1p13.3	NM_002884	111886363-112057624	GCATCATAAACAGGTGAGTCCTACTTCGTCCTGACTGAAAATCAGCCTGGGCTTCTAAGAAATCTACTGTTAAAGGGGCAGAATACAGATCCAAGAGCAGAATAATATTTAACAGAACCAAGATCATTTTTGTGGAAGAGTCTCAAATGTTG[A/G]TTCAATGAGTACTTTTTTCTTATATTTATTTAGATATTTTATGACCTGGTCAGACAGATAAATAGGAAAACACCAGTGGAAAAGAAGAAGCCCAAAAAGAAATCATGTCTGCTGCTT	Intragenic	P0582-1	FI591959	DIAS0004642
										R: CTCTGCTTTTAGAATCTTACCTGG						P0582-2	FI591960
430	P0049	TaqMan	ATP5F1	88.1	117	73.4	4769	0.293333	6	F: GGTACTGCAGGCAAC	1p13.3	NM_001688	111793266-111806044	GGTACTGCAGGCAACAAGGATCTTTCACACAGG[A/G]CAGCCAAGCCTTGCCCCTGTACCACCTCTTCCTGAACATGGAGGAAAAGTTCGTTTGGGGCTGATCCCTGA	GGa/GGg	P0049-1	FI591961
										R: AGGATAAAGGAACTG						P0049-2	FI591962
431	P0700	SNPlex5.2	DENND2D	90	120.6	74.1	2896	0.0958904	4	F: ACAGACCATGTTTCTGACCC	1p13.3	NM_024901	111531326-111548498	AGAGTCCTAAGAAAGCTGATTCCAGGCATCTAGAACTCAAAAGACACCCACTTGAAGCAAGACCTGGTTACCAGGACTTGGAAGAAGGCTGTGAATTCTGGGGGCTGAGAGCTTCACTGAGCCTACCAT[C/G]ATGGCAGGGCCCAAAGTCCACAACTGGCCCGGAGGTCTAGTCACTCCTCTTCTCCACAGCTCTTATTTCACAGTCTTTTCCTTTGATTTCTTCTGTTTCTTCTGTTCCTCATATTCAAGTAT	Intragenic	P0700-1	FI591963
										R: TAGAGTCCTAAGAAAGCTGATTCC						P0700-2	FI591964
432	P0052	TaqMan	C1orf119	94.4	128.2	75.7	5084	0.298283	7	F: TAGGAAGTTCAGGTT	1p13.3	NM_020141	109432406-109441076	CTTTCACACAAGACAAAGGAAAGCTAGTGGAACGGAAAGAAGAGTTACACCTTGTGGGTGTGAGTTTGGAACCTGCTGGTC[A/C]ATGGGAATGTCACTCCCTGGAAATACAGGTTCAGCATGTTTTGCACTTGTTATTTTGTAGCTTTAATGACTTTTGTTTTCTAATAGGGCTAACATCTCTAAGCTTGGTGCTTA	3'-utr	P0052-1	FI591965	DIAS0004198
										R: TATCTGCTTACATAA						P0052-2	FI591966
433	P0338	SNPlex2	SORT1	97.5	131.4	78.3	5852	0.384615	8	F: AAATTGTCAGTGCCCTTTTTC	1p13.3	NM_002959	109653715-109742086	ATCGGTGACAGTAAATCCTGTTTCATTGCTGATGTGTGCTGATGAGATGG[C/T]GGATTGTGTTGCAGGTAGCGTGGGAGATGCCATCTCAGTGATGATCCCAGATGTGTACATCTCAGATGACGGGGGTTACTCCTGGCTGAAGATGCTGGAAGGACCCCACTATTACACCATCCTGGATTCCGGGGGCATCATTGTAGCCATCGAGCACAGCAGCCATCCTATCAATGTGATTAAGTATGCATGAGCTCTGCTCCACCCACACTGTCTGCAGACAGGGCACCTGTGGGATG	Intragenic	P0338-1	FI591967
										R: CACAAACGACTGAAAACATCC						P0338-2	FI591968
434	P0183	TaqMan	EDG1	104.8	138.6	85.7	3228	0.418103	5	F: GTCTTTGGCACTTTTGTTGATG	1p21.2	NM_001400	101475043-101479657	TGTCTTTGGCACTTTTGTTGATGTTTCTTTCAGAGTGTTGTGTGAATCATTTCAACCAACAGGAATTTTTTGGTTGTGTTAAAAGTTCTTTTTATAATTTTTGAATGTATTTGTTTCAGCATTTTATTGGACTTTCCTAACC[C/T]GCGTTAACACCATTGAATGTGTATTTCTTCAGAAAATACCACCCTCTTGTGCCCTTAAAGCATTACTTTAACTGATAGGGAACATGAGACGTTTTTCAGTGCAGCTGTTCGTTAAAGAGTTAATTGAAGATGTGTATAAATGTCACGAAGAATAAAAATATATTGGCGTCTCTTTAGTATGGTTTCCAGTGCAATTAAACCAAGAAATGTCTT	Intragenic	P0183-1	FI591969	DIAS0004312
										R: TTAATTGCACTGGAAACCATACTAAA						P0183-2	FI591970
435	P0675	SNPlex4.2	DPH5	105.7	138.6	86.8	3473	0.061674	7	F: TCACTTTTTATTTTGGTTGTTATCTG	1p21.2	NM_015958	101227773-101263950	ACTTTTTATTTTGGTTGTTATCTGTGAAATAGTAGTTAGCGAATCGTTAAGTCATTAACTTATGTTTTTATTTTTTCTAGTTGTATAAATTTGGAGAGACTGTGTCTATTGTTTTTTGGACAGACACTTGGAGACCAGAAAGCTTCTTTGACAAAGTGAAGAAGAACAGACTAAACGGCATGCACACGCTCTGCTTGCTGGGTAAAGGCCTTTGGCGTTTCCTCGGGGTCACAATGTGGGGTTGTCATATTGTTCTCTTTTTGATTTTGTGTGAAGGTGAAC[C/T]TCTTCTGTGGGCAGCTAGCTAGAGATAAGAAAGGATACTTTATGTATGCCATGCTCTTTCCCCAAATACCAC	Intragenic	P0675-1	FI591971
										R: ATGTGGTATTTGGGGAAAGAG						P0675-2	FI591972
436	P0687	SNPlex5.1	SLC30A7	105.8	140.1	86.9	3052	0.004329	6	F: TGTATATTGAATTGAATCTGGTTTTAG	1p21.2	NM_133496	101134220-101217580	TTGAATTGAATCTGGTTTTAGAGCTAGTTCTTTTCACTAGTATTAGTATTATTGTAACCTTTGGATAATATATTTTTACATATGTTGTGTTCTGACACTCTGTTTTTAGGCCATGGACATAGTCATTCCCTCTTTAACGGTGCTCTCGAGCAGGCGCATGGCCACGGAGATCATTGCCACGGTCATGAACTGAAACATGGTGCTGGACATGGCCATGACCACACTCATGGACACGGACACTTTCATGCTCATGGTGAGTACAGCCTAAATACTTTCAAATGGACAGCATTCTAAACAAACAAAT[C/T]ACGTAGATTAATTTTCCTGCTTGAAACAGTCTGTTAAAAATGTTGCAGGCA	Intragenic	P0687-1	FI591973
										R: TGCCTGCAACATTTTTAACAG						P0687-2	FI591974
437	P0781	TaqMan	SLC35A3	108.2	141.7	89.4	2951	0.181034	5	F: GTGTCGATGCTTGGTAAAAAATTAGGT	1p21.2	NM_012243	100208128-100261594	ACTTAAAATACATTTCTAGTACTCCTTCTAAGAAACAAACAAGCAAACAAACAATAACATTAGCTATTTTCTTTTTCAGGTCACATATCAGTTGAAAATTCTTACGACAGCGTTNTTTTCTGTGTCGATGCTTGGTAAAAAATTAGGTCTGTACCAATGGCTCTCC[C/T]TAGTAATCTTGATGACAGGAGTTGCTTTTGTACAGGTAACTGTTCAAGATAAATATACATTT	cTA/tTA	P0781-1	FI591975	DIAS0004819
										R: CCTGTACAAAAGCAACTCCTGTCAT						P0781-2	FI591976
438	P0497	SNPlex3.2	P0497	119.9	157.1	97.9	4420	0.418367	7	F: AAGAGGCTAAGCAAAGAACGC	2q33.3		206732563-206735897	AACCAGCACTGGTTGCCACGTCTTCCNTCTTATTAGACNTGAAACTTTGGGATGATGAGACAGATGTGTGCAAACTAGAGGAG[G/T]GCGCCAGAAGCATTCCAGCAGACAGCTTGGTCTGGGGCTCTTCCAAACTAGTTCTGGTGGGGTATGGAATTTAAAAACTTCAAATATAGTGTGTAGCTNAAGACGACAAAGTTGCAACACATGNGCTGGAGAAGCAGATCACTGCTTNGGAGGACTGCCTGCAGNCTATGGACGTGGCTG	tGC/gGC,C/T	P0497-1	FI591977
										R: TTTATTGAAGGGCAACAGTGC						P0497-2	FI591978
439	P0130	TaqMan	ZNF644	127.6	173.1	103.7	1221	0.0194805	3	F: TAGTCCTGGAAATTATTTGCGG	1p22.2	NM_032186	91153447-91260417	ATACTAAAAAGTGGAGGGAGATTTGTTTAAACAAGTATTTCTAAAAGAAATATGTACATAGTCCTGGAAATTATTTGCGGTAAGGACCTACTCTTTACTCCAGTTGCATTTCTCAGACAATAAAGTGGTGCATCCATGCTACCTCCTACTTTGTCAACAAAGATGCTGGTAACCCTTTACATTTTTGTACCATAATAGATTTTACTAATGTTCTTTCTTGCAAGACATCCTTTTGTTAACAGATTTGTTTCTTTTTAATGTTTTACCTAAAATTGGACATGCTTACAGGACACGTTTGCCTCTTACTTTATTTAACATTGTAGAAATGTAACTAAT[A/G]ATTAAGCAGTGCTCACTACACAGTTTAGAATAGGCTTTCTCATTTATATTCTCTTCCA…	3'-utr	P0130-1	FI591979
										R: ATCCTTGTTTCAACTATATTATTAGCCA						P0130-2	FI591980
440	P0061	TaqMan	CYR61	137.6	183.8	109.9	4200	0.266129	5	F: AGCTATCTGCACTCG	1p22.3	NM_001554	85819005-85821947	AGAGGCAGCTATCTGCACTCGAAACTGCAAACAGAAAT[C/-]AGGTGTTTTAAGACTGAATGTTTTTATTTATCAAAATGTAGCTTTCCGGGAGGGAGGGGAAATATAATACTGGAATAATTTGTAAATGATTTTAATTTTATATTCAGTGAAAAGAATTTATTTATGGAATGAATCATTTAATAAAGAAATATTTACCT	3'-utr	P0061-1	FI591981
										R: TTATTCCAGTATTAT						P0061-2	FI591982
501	P0735	SNPlex5.1	ATF1	0	0	0	2782	0.0420561	6	F: AAAAATGATGACTGGGGAAAATTAC	12q13.12	NM_005171	49444128-49500327	AAATGATGACTGGGGAAAATTACTGAGTTTCAATTACTGTTTACAGAATGTGAACTTTTTTCTGACATTGCTTTTTAATGTGCTTATATTTAGAGAAGCTGCTCGAGAATGTCGCAGAAAGAA[A/G]AAAGAATATGTGAAGTGCCTGGAAAATCGAGTTGCAGTCCTGGAAAATCAAAATAAAACTCTAATAGAAGAGTTAAAAACTTTGAAGGATCTTTATTCTAATAAAAGTGTTTGATTCTTAAGAAAACTTTTTTTGCGGACTTGCCTAAAAATTAGACGGATTTTTCTTTTTAGTGGAGTTTTATAAATTAAAAGGTCAAAAATGAAG	AAa/AAg	P0735-1	FI591983
										R: AAAAGCCTAAAAGCTTCATTTTTG						P0735-2	FI591984
502	P0167	TaqMan	ATP5B	6.3	11.7	5.4	3760	0.121145	7	F: GCCATCTATGTGCCAGCTGA	12q13.3	NM_001686	55318230-55326119	GCCATCTATGTGCCAGCTGATGACTTGACTGACCCTGCTCCTGCCACCACCTTTGCGCATTTGGATGCTACCACTGTGCT[A/G]TCCCGTGCTATTGCTGAGCTGGGCATTTATCCCGCTGTGGATCCTCTGGACTCTACTTCTCGAATCATGGATCCCAACATTGTTGGCAGTGAGCATTATGATGTTGCCCGTGGAGT	CTa/CTg	P0167-1	FI591985
										R: GGGCAACATCATAATGCTCACT						P0167-2	FI591986
503	P0516	SNPlex3.2	MYO1A	7.3	12.7	6.4	4818	0.121277	8	F: AGACTGGAGAATATGGTGGACATC	12q13.3	NM_005379	55708569-55730160	CATCAGTGGGCTCCAAGGGGGACTTCCTGCTGGTCAGTGAGCATGTGGTTGAATTGCTGACCAAAATGTACCGGGCTGTGCTGGATGCCACGCAGAGGCAGCTTCCAATCACCATGACTGA[A/G]GAGTAAGGCCATGTGCTGGGGGGCGAGGGATGGCTTGGGGCAGATGACCAAGCTGTTGGTCATTGTGACCGG	Intragenic	P0516-1	FI591987	DIAS0004585
										R: AAATTTTCCCGGTCACAATG						P0516-2	FI591988
504	P0755	SNPlex5.1	MON2	12.4	19.3	11.3	1715	0.137168	6	F: ACATCCTATTTAAAATGAAAATACCTG	12q14.1	NM_015026	61146864-61277630	ATCCTATTTAAAATGAAAATACCTGTTTTTTTTTCCTCTCAGCTATAGTTTTTAAAAGTTGTATATGTTTTAATGAGTACTTA[C/T]TTTAGACTATGTTTATTTTCACAGACTCTTAGGGTTCCTCTCAGTTTGAAGTATTCCTGCCCTTCTGAAAGTACATGGAAACTAGCAGTATCTTCTCTCCTCAAAGTTCTTTCTATTGGGCTACCTGTTGCCCGGCAGCATGCTTCTTCCG	Intragenic	P0755-1	FI591989
										R: AAATACTGTTTTTAAAGCAATTAAAGG						P0755-2	FI591990
505	P0616	SNPlex4.1	GLIPR1	17.3	25	16.7	4349	0.3125	7	F: TCGCTCCAGTTACATTGTTG	12q21.1	NM_006851	74160780-74181982	TCACCTTGAAATGATGGTTTGCAGAGACTATACNGCAGGTACTTACCTGAGTGTAATGGCCACAAACCCTGGCACACCTCTGAGTCTTGAAGTCATAGTATTNAACTTCGTTGTACCAGTCTGTGANGCTGAAGTCACNGAAAAGATGGATAGAGACCCAGTCCAGAGGTTTTCTCCCAGTGAAGTGAAATTCGGGTGTAGCCTGTAGGGTG[A/G]CTTCAGCTGTTTGTTATGTGCAAACTGGCAACTGCTTGCCCATGACCTTGCAATTTTGGCTAGTTCTGGGTC	aCA/gCA, T/A	P0616-1	FI591991
										R: TCACCTTGAAATGATGGTTTG						P0616-2	FI591992
506	P0680	SNPlex5.2	MED21	22.3	31.1	19	1677	0.00220264	5	F: TGTTTACTTAAAAGCCATGAGAAAG	12p11.23	NM_004264	27066750-27073949	TTTACTTAAAAGCCATGAGAAAGTACATTGGCTCACCCCAGAAGCCCCCAAATTACTAAACGTGGGCCCAGCGGAGCTTCCCCCAGGTGCAGCTGGTCTGAACAAAAATAAGCCT[C/T]AGGAAAGCCCAGCCGCTTAGCGCGGGGAGTGGAGTTCGGCTTGACTCCACCCCCTCCACGAACTCAGCCCTGTGATTGGTCGTGACGCTTACCAAAGCTGCCCAATTGCATCCGAGCAGCTGCTTTAGCGTCTCTTTGTTTGCGGGGAGAAACATGGCGGATCGCCTGACACAGCTGCAGGACGCCGTGAACTCGGTGAGCAATTGTACTCGATTAGTCTCCGTCTTCTTTCCTGAGGGAAA	Intragenic	P0680-1	FI591993
										R: TTCCCTCAGGAAAGAAGACG						P0680-2	FI591994
507	P0177	TaqMan	EMP1	27.3	42.7	22.7	2785	0.00213675	8	F: TGTTATGCCACAATTGCTGG	12p13.1	NM_001423	13187140-13260974	TTGGGGAGTTGTTATGCCACAATTGCTGGTATTTATGTAAAAGGATTATTACTAAGTACATTTCTTTAGGTTCATTCTGGTTAAGGGGATGTTGAGGGTGGGCCACCAAATTGTCTGGGCTGGG[A/G]ATAAAGCAGTTGGCAAGCAAAAACTATGGGATGATGAACTTTTCAATTATGATTTAATGATCACATGAGTATAGAAAGCTGTTTTGAGTGCTGAAACAGACTTACCTATCAGATATATCCAAAAGAGATTCTATGTTAAAAAGTCAGACTATGACTGGAGTGAACCATGTATTCCCTTGTCTTTTACTTTGTTTCTGTGACATTTATGTTTCATGTAACTTGCATTATGTTGGTGGGTTGTCCTAGTACTGTATTTGGCTTCTTCTTTAA…	3'-utr	P0177-1	FI591995
										R: TGCCTAGAGTTATAAACATTTGTATCAAA						P0177-2	FI591996
508	P0522	SNPlex5.2	CLEC7A	28.9	45.1	24	3870	0.254545	5	F: AAAAAGTTTTAAGTCATTTTTATGCC	12p13.2	NM_197954	10160669-10174135	AAACCTGTTAAAATATAATACAATAAGGTTAGGATAAACTTAAGGAATACTGTTTACTATCTGCACAACNNTGGAATAAATTGGGAAGGATATC[A/G]GCGAAAAGAATTTCTGAAGTGTAAATATTACTGAAAAAGGAAACTTGCATTTAGATTCTACTTGCTGCTAAGTAGCCTGCATTATGCAGGCATAAAAATGACTTAAAACTTTT	Intragenic	P0522-1	FI591997	DIAS0004592
										R: AGCAACATCTTCACCGTTATATTG						P0522-2	FI591998
509	P0750	SNPlex5.1	CLEC1A	29.5	46.1	24.3	4094	0.39738	4	F: TTATCCAGTTCATGAATACTGTTGTC	12p13.2	NM_016511	10113421-10142851	ATCCAGTTCATGAATACTGTTGTCCGGCAAATTCTGTGTCTTCCCAGAACCAGCTCCTCTCACTC[A/G]CATGCTGCTGACATGGATCCAAGAGGAAGACAAAGTGAAACCCTGTCTTTTGTCTTGTGCCTGCAGAGCACCGGCCTCCCTCTTCTGCTTGGCGTCCCGTGGCCCTGACCCTGCTGACTCTGTGTTTGGTGCTGCTGATTG	Intragenic	P0750-1	FI591999
										R: CAAAGCCATAAAGCTGTTCTTTC						P0750-2	FI592000
510	P0760	SNPlex5.2	CLEC9A	30.1	52.1	24.6	3439	0.0154185	8	F: TCTACTGAATTTAAAGTTTATTGGGAG	12p13.31	NM_207345	10074543-10109832	GTGTTTCCTGCAGATCTCAAGATGCCCTACAGATCTCATTACAAAAATACTCCAGCANGAGGGATGATGACGTGGTGCCCAAATGGTACTTACTTTCCTCTTGTCCTGATTGTTTTATTAAATCTTGGCAGACCTTCCTTGCTAATTGCTTCAGAGTTCCTGAGAGATGTTCATTCTCAGCTCGTAGGTTGTGTTGCTG[C/T]GTGATAGCTAGATATAAAAATTAGGTAATAATTTGTCGTGAGGATAACCAGGGTGATGCCAAACAAGTCCTCCCAATAAACTTTAAATTCAGTAG	Intragenic	P0760-1	FI592001
										R: TTAAGGAGAAACCAAGCATAGG						P0760-2	FI592002
511	P0535	SNPlex5.1	PPHLN1	46.3	79.1	32.6	4196	0.19863	4	F: TGTTTCCTGATTGGCATTG	12q12	NM_201515	41006214-41128689	CTCTTGATGTTTTCAAAGACTGAACAGGTCTCTCTTTGCCTATACAAAATATATAAAATGCAATTTTCTAGCTCATTTGTTTTCAGAGTGATTTTATAATTGAATAAACATGGGATGGGGCCATATATTTACTAAAGTACTGAAATCTTTATTACATTATTAAATTAAATATGTTAATATCTAATTCCTATCTCTCTTGGAGGTTTGGGCACCATCAAAAATTTCAAATAACG[C/T]AGAACCAAAGGATAGCATACATGGCAACCTAAGTCACGTCAATGCCAATCAGGAAA	Intragenic	P0535-1	FI592003
										R: TGTTTCCTGATTGGCATTG						P0535-2	FI592004
512	P0156	TaqMan	PUS7L	48.6	82.7	36.1	1210	0.316594	3	F: TTCTTCCAGTGCTTGGATACAA	12q12	NM_031292	42408685-42438856	GTGGTTCTTCCAGTGCTTGGATACAATATTCAGTATCCAAAGAACAAAGTAGGGCAGTGGTACCAGGAGGTACTCAGCAGAGATGGACTACAAACTTGTAGATTTAAAATACCTCCTCTGAAACTGAATGTTCCGGGATGCTATAGAAAGATTTTGAAACATCCCCATAATCTCTCATACCAACTAATAGAAGACGCTGATATTGATGTCAAAAAGGACGGTTCTCACATCGACGAAGCAACT[G/T]TATCTCTTTTGATCTCTTTTGATCTTGATGCTTCCTGTTATGCCACAGTCTGTCTGAGGGAAATAATGAAGCATGACTTTTAA	tTA/gTA, L/V	P0156-1	FI592005	DIAS0004288
										R: CCCTCAGACAGACTGTGGCA						P0156-2	FI592006
513	P0536	SNPlex3.1	NELL2	49.2	86.2	36.6	1391	0	4	F: AAATCCTTTTGTGTTTAAGGTTTG	12q12	NM_006159	43188332-43556405	CCAGTATAGCCTGGCTTGCAAACGCAGTTGTGTCC[C/T]CCAACAGTATTGAAGCATAAGGCATTTTCATCACAGTTGTGCTGATTGGTGATGCACTCATCATGTTCTGAAAGAAGGATATATTTTTGTTACTCAAAGATAAATTTTCAAAGACACTGTGTTTTTCAATTGCACCTTCATCTTTGTTATTGTTGGTATCTCTTCCCAACCCAGACATACACAAATCACCTATTAAAGAGCTCATAGTTTGAAGAATTGTATACTCCTCTTGAAACGAAGACATAGCATACACATCCACAAACCTTAAACACAAAAGGAT	GGc/GGt	P0536-1	FI592007
										R: GGATGGCACTTGAATCTTTTAC						P0536-2	FI592008
514	P0693	SNPlex4.1	NFYB	53.4	89.7	38.4	1892	0.0602679	3	F: AAAAAGTTTCCAAATCAAGAAATG	12q23.3	NM_006166	103034988-103056170	AAAAGTTTCCAAATCAAGAAATGTAAATGTTTTCTTTTAGTAAGCTTAAGGCTGTGAAAACTGTAATTGATCCATCCTATGACAGTTTAT[C/G]AGTACTGACTCTATTATGTAATTTTTAGACAAGTTTTATTGAAGAATATTGAAAAGCTTTTTTTTTCCCCTCATAGATGGACGGTGACAGTTCTACAACAGATGCTTCTCAACTCGGAATTTCTGCAGACTATATTGGAGGAAGTCATTATGTCATACAGCCTCATGATGGTAAGAAAGCCACAATTAAAACAGATTCACAAGTAGGA	Intragenic	P0693-1	FI592009
										R: ATAAAGACAAAAGCAACCTAGAACATC						P0693-2	FI592010
601	P0127	TaqMan	GABARAPL2	0	0	0	5808	0.438326	9	F: TGGGACAGCTTTACGAGAAGG	16q23.1	NM_007285	74157750-74169279	CCTCACTATGGGACAGCTTTACGAGAAGGAAAAAGATGAAGATGGATTCTTGTATGTGGCCTACAGTGGAGAGAACACGTTTGGCTTCTGAGGGCCAGTGCTGGGCTAGGTGCACCATTCCTGCTTGTGTATCTTGTAAATAGCTGGCCGTTTTTCCGTTACTTTACCAGAATCTCTTCACATAGACCTGTTAGTGCATTTGTAACTGGATTTATTTCTTAATATATTGGAAGGTTTTGTTTCTTTAGACTAGTAAATTATCATACAGAGGTGCACTGTCCTCATGGCTATACTCTCCAGGGAACTTGTTTCTCTGGGAATCTTAATTTAATGAAAATTTTCCCATATTGAAGTGAGGTAGGTGGGGAACT[A/G]AAGTGAAAGGGAGGGAGATGATG…	Intragenic	P0127-1	FI592011
										R: TGATTGGAGGTTGGCAAAAT						P0127-2	FI592012
602	P0561	SNPlex3.3	CFDP1	0.4	2.2	0.6	2441	0.0110132	5	F: AGATTGAAGTTTTCTCAAGTCTGC	16q23.1	NM_006324	73885109-74024888	ATTGAAGTTTTCTCAAGTCTGCAACATTATGTTTGAAATTGAGGATGAGATAACTAAAATCATTTTGCATTGTCTGTCCTGTCTTTCCTTTTCCTTGTAACTCATGGTACTAGGAAGAGAAAACAAGGTGGCCTCTCATTTGAAGAAGAGGAAGAGGAAAATGCCAA[C/T]GAGGAATCTGGAGGAAGTAGCAGTGAGGAGGAAGATTCAGCTG	AAc/AAt	P0561-1	FI592013
										R: ACATCCCATTCATTTATCAACTTAC						P0561-2	FI592014
603	P0570	SNPlex3.3	ZNRF1	3.2	2.2	2	2179	0.412556	3	F: ACTCCATCCCAACCACAGG	16q22.3	NM_032268	73590416-73702393	AGGGGAGAGGCAGCAAAGGAAACACATCACCAGCTGACCGGGCTGCTGCTTAGGG[A/G]GCTCGCTCCAAGGACCAGGTCTCTGAACAGGGGATTTGTAACTCGCCTCGAGGCCCCCAGATACCCACTGTCTCCAAGCAAGGAGAAGGGAGGGCACCCAGATGGGTNCTGGCTCGGCCGGAGGCCCGGTGTCGGGGGTGTGGGNCCGGGCTGNACCTCGGCGCTTCAGGAAGCTGGGGCTGTGGT	Intragenic	P0570-1	FI592015
										R: AGACCACAGCCCCAGCTTC						P0570-2	FI592016
604	P0110	TaqMan	NFAT5	7.6	3.1	9.6	2855	0.108051	6	F: CCACTTTTAACTTCTGGACCAGC	16q22.1	NM_138714	68156498-68296054	AGTCAGCCAGGCCAACCACAAAATGAGAACCAGCCACCTGTCACAACACTTCTTTCTCAGCAAATGCCAGAGAATTCTCCGCTGACATCCTCTCTGAACACCAACCAGAACATTGAAAAGAT[C/T]GATTTGCTTGTTTCATTGCAAAACCAAGGGAACAACCTGACTGGCTA	ATc/ATt	P0110-1	FI592017
										R: AGCCAGTCAGGTTGTTCCCTT						P0110-2	FI592018
605	P0126	TaqMan	TERF2	9.3	4.6	11.7	4285	0.208511	7	F: TTCCAGGTAAAGTTTTGGCCT	16q22.1	NM_005652	67947036-67977374	TTCCAGGTAAAGTTTTGGCCTTCTGATGCAAATGCAAAGGTACTTCGTCTGTCCTGAGCCCAGGTTGATGAGACCAGTCCTGGTGGAATCAGAGTCCCTTTAAAAACTGTTTAGCCACTTGTGACATCAACAGCTAGACCTGACTGCCTTGGCATTTGCGCTTTCTATTTGCTGGGCTATGTAGGCAGGTTTAACCTCCACTTCTCACGTGGTTGAACCAGTGTGGGTAAAATGGTGATTGTAGATAAGCTTAGCCCCTCCCCCTGTCCTCTCTTCCCAATTCTCCCTTCTTTATCCTGGACTTTTAAAGCTTAAAAATCCTGATTGAGTATAAATGCCTAATTCCATTCTTTGTGAAATGGTTGCTTCC[A/G]CCCGATTCCCTGATTGTGCTGTGT…	3'-utr	P0126-1	FI592019
										R: GATGTCTGAGAGAGACAGCAAGC						P0126-2	FI592020
606	P0424	SNPlex5.2	NIP7	9.7	4.7	12.1	3944	0.25885	4	F: ACCTACTGTTTCAGGCTGCAC	16q22.1	NM_016101	67931047-67934510	CTACTGTTTCAGGCTGCACAACGACCGGGTTTACTATGTGAGGTGAGGCGGGGCTGGGTAGGCAGCATGGACCCGGGTGGAGGCCTGGGTCCCACCAGCCTCCCTTATCTGACACCTCCTTCTTCCTTACCC[C/T]TTCAGTGAAAAGATCTTNAAATTGGCCGCTAATATCTCTGGTGACAAGCTGATGTCGCTGGGAACGTGCTTTGGAAAA	Intragenic	P0424-1	FI592021
										R: AATTATCTGCAGTCTGATGTGGC						P0424-2	FI592022
607	P0213	SNPlex1	CIAPIN1	11.5	7.3	13.4	3546	0.181416	0	F: GGATCTCATCGACTCGGATGAA	16q13	NM_020313	56019582-56038940	AAGCCAGACCCAGCTTCCTTGCGGGCTGCC[C/T]CATGCGGGGAAGGGAAAAAGAGAAAGGCCT	cCA/tCA	P0213-1	FI592023	DIAS0004339
										R: AGAAAGGCCTGCAAGAACTG						P0213-2	FI592024
608	P0128	TaqMan	HERPUD1	11.9	7.3	13.7	2732	0.00854701	7	F: ATCCTGAAATCGAAGACCCC	16q13	NM_014685	55523249-55535294	GAAGGCCCCGATCCTGAAATCGAAGACCCCAACCACCTGCCTCCAGACAGGGACGTACTGGATGAAGAGCAGACCAGCCCCTCGTTCATGAGCACGGCCTGGCTTGTCTTCAAGACGTTCTTTGCCTCCCTTCTTCCAGAAGGCCCCCCAGCCATAGCAAACTGACGGTGTTTGCTCTCTGGCTGCCAGAGGCTTTGACAGGCGTGGACTGGATCAGTTGACTA[C/T]AGCTCAATTTCCTTACCTGGATGTGGTAATGGCACAGAATTAGTTTTCAAAGAGGATGATCTGCTTTTGTGATTGAGCAAAAGCAGGAGGACATGAAGCCGTGATACAGATTGATGAACAAAAAATGCCTAGGGCTTTTCATGTCTTTATTGTGAAGAGCTTTAATATCT…	Intragenic	P0128-1	FI592025
										R: GGTTCCTCAGGCATGAACAG						P0128-2	FI592026
609	P0490	SNPlex3.2	C16orf57	13.4	9.9	14.8	5437	0.452586	5	F: TGTGGTTATCTAGAAACTGCTTACAG	16q13	NM_024598	56592806-56613022	TATGTAGACATGGGTGGCCCAGTTGCCCCGCTCNTGGGGGAATGTGCGCACCCGGCCCCCATGTTTTGCACTGTCATCTGCAGGCCCCTCCTCCGTGCCCGGGAACATGTGCAGCACGCTCTC[A/G]GGTACTGGCAACCTCTGGCTGGAAAGAGGGCTCTGGCCCCTGC	CCa/CCg	P0490-1	FI592027	DIAS0004564
										R: TCCCTCCCATCAAGAGTGTC						P0490-2	FI592028
610	P0436	SNPlex3.1	CES3	23.7	17.4	24.4	1151	0.00660793	3	F: TGGTTTTGGGCCTAGACTTC	16q22.1	NM_024922	65552639-65566552	TTTGGGCCTAGACTTCCCAGATCTGCCTTCTGGGGAGCGGGAGGCCTTGGTCTTTACTCATTCCTCCCACTCAGGGACCCCAATGGCAAGGGGCTACCTTTTTGGCCACCGTTCAACCATTCGGAGCAATATCTGGAAATCAGCCCGGTGCCACAGGTCAGCCAGAAGCTGAGGAAGGCCCGAATGCAGTTCTGGGCAGAGACACTTCCCACCAAGATCCGACAGTGGCAGCAGAAGC[A/G]GAAGGGCAGGAAGGCCCAGGAGGAGCTCTGAGGCAGGGCCTGGACCTTCTGGGCTGGAGGCCAACCCTAGGGGTGGTCAGGTCCCAGCA	CaG/CgG	P0436-1	FI592029
										R: TTTGGGTTACAGTCTCTTAGCAG						P0436-2	FI592030
611	P0451	SNPlex3.3	AKTIP	27.8	27	28.3	4685	0.389868	3	F: TCTGTGAATTGCGACTGCTG	16q12.2	NM_022476	52082693-52094671	GAATTGCGACTGCTGTGNTGTGGTAGAGAAGAGCAGCTGTTGCCGTGTCACTGCACAATTTAGTGT[A/C]ACAGGAACATGGTGAAAGTAGTTCAATGTCCCTCTTGCGGCAGCTCTTTAACTTTAAGCCACATGACTGCCGTGCCCTGAAACTCCTTTTACAGCTGACTGTGTGGGTCTAATGAGCTTCACTGCTTCCATTAAAGGATGTGTCTCTCTTTAAATACAGCGCTTGGTGTTTGATATTC	Intragenic	P0451-1	FI592031
										R: TTACGTCACCTTGTGCAACTAATTTAC						P0451-2	FI592032
612	P0212	SNPlex1	BRD7	35.6	37.1	31.9	4436	0.464286	5	F: GCAGACATCGAGCCAGCAG	16q12.1	NM_013263	48910442-48960346	CTGGTTGCAGACATCGAGCCAGCAGGCTATTTAGACT[C/T]CAGTAATCAGGACAGGCTCATAGCACTGAAAGCAGTGACAAACTTTGGAGCTCCCGTGGAAGTTTTTGACTCTGAAG	TcC/TtC, S/F	P0212-1	FI592033
										R: CAGAGTCAAAAACTTCCACGGG						P0212-2	FI592034
613	P0668	SNPlex4.2	CCDC123	45.9	52.2	37.7	2064	0.0242291	5	F: TAACCTCCTTTATTCCACTGTGTTC	19q13.11	NM_032816	38061748-38154709	GGGCTGCACCTGCGGCATATGGAGGTTCCCAGGCTAGGGGTTGAACTGGAGCTACAGTTGCCAGCCTGTGCCACAGCCACAGCAATGCCAGATCTGTATCTTGTCTGCCACCTATACCACAGCTCACGGCAACGCCAGATCCTTAACCCACCTGAGCAAGGCCAGGGATCAAACCTTCGTCCTCATGGATGCTAGTCAGATTTGTTTCTGCGAAGCTACAAGGGGAACTCCGAATCGTTCTTCTTTTTGATACACCTTATCTTTCTGAGACATCTGCCAACCTACCTGAAGGCTGGCATTGAGCTCATCCTTCTCTTTCAT[C/T]CTGTCTTCGTAGGCCAGCAGCAAGGGGGACAGGTACTTCATATCCAACTGAACACAGTGGAATAAAGG	AGc/AGt	P0668-1	FI592035
										R: TAAAATATCTACCATTCTTTGTCTTGG						P0668-2	FI592036
614	P0350	TaqMan	SIRT2	47.5	55	38.6	1465	0.13617	4	F: GACTTGTGGATACACGTAAGAGC	19q13.2	NM_012237	44061061-44082201	TCCTTATCTGCGAAATGGGGATAATGATGGTCTGGCCTCACAAGGTCGGGGTGATGATCCCGGGAGGGACAACAGGTGC[C/T]GTGACTAGAGCAGTTCCTGGCACACGGCGGCGCGGTCCCCGTCCTCTGTCCTCATCAGGTTTGTTGTGATTGCTCCCCCAGCCGACCATCTGTCACTACTTCATCCGCCTGCTGAAGGAGAAAGGGCTGCTCCTGCGCTGCTACACGCAGGTAGGTGGGACCAGGGGGCATCCACA	Intragenic	P0350-1	FI592037
										R: CCCTCACTTTGTGGATGC						P0350-2	FI592038
615	P0510	SNPlex3.3	LGALS4	47.9	55	39.2	2732	0.193333	3	F: ATCTTCATGCGATTCCTCAC	19q13.2	NM_006149	43984155-43995422	GGTCGGAATGTCCGTTTACATCCAAGGAGTGGCCAACGAGCACATGAAGAGGTGAGACCATTCCCCACGCTGGGCTAGGCTGGGAGGGAGCCACACANGGGGCAGAGGGGCTTCCAACCCAGGTACAGGAG[G/T]CCTACTTCCTTTCCTTCATTGCACCTGATGGCTAAAGACCAGCCCTGGTGTA	Intragenic	P0510-1	FI592039
										R: ACACCAGGGCTGGTCTTTAG						P0510-2	FI592040
616	P0253	TaqMan	PDCD2L	49.7	56.9	40.5	3504	0.400881	5	F: TGAAGCCAAGGGAATAGGTG	19q13.11	NM_032346	39587143-39608910	TGAAGCCAAGGGAATAGGTGAGATCATCCAGGTGTGCTTGAACCTCATGCACTGGGTGTTTTTCCAGAAACAGGAGAACGGCCTCACAGCTGAGGATTGGTGTGAAGGTGCAGATGACTGGGGAAGTGACGGTGAGGGGACACCTTCGCCACAGCTTACCTCNGGTTTTGGAAATGATTCCAACATTGCCAGAGACAAAGACTGGACTGCCCAGCTCCAAGACCTCTGCCTGCAGGACTCTGTCCC[A/G]GGTGCTGTGCCTCCTGCGCCTTCGGGGGAAGGGCTGGCCTTGCCTCCTGTGGTGCCGCAGTTCCTGCCCTACTACATCTGTGTTGTAGATGAGGACGATTACAGGGACGTTGTCAGTCTAGATCATGCTCAGAGCCTTCTGAGGGAGT…	CCa/CCg	P0253-1	FI592041
										R: TGATCAAATCACCACTCAACC						P0253-2	FI592042
617	P0198	TaqMan	ARHGEF16	50.3	58.4	40.8	1425	0.131004	0	F: ACTGTGGCTTCTCACAGCAG	1p36.32	NM_014448	3361100-3387537	CTGGTGAAGCAGTGCAACGAGGGGGCCCACAAGATGGAGCGTACGGAGCAGAT[G/T]TACACGCTACACACACAGCTGGATTTCAGCAAGGTCAAG	ATt/Atg, I/M	P0198-1	FI592043
										R: GTGTGCACATGAGAGCGG						P0198-2	FI592044
618	P0292	TaqMan	NFKBID	51.5	61.5	41.1	3359	0.111111	6	F: TCAAATGCTGGCTTTGGG	19q13.12	NM_032721	41070983-41085025	TGGGGTCTGCAGGCACCCTTCTCAGCCGGGGTGCTGTGCTCACTACTG[C/T]CCCCTACCCATCCCCAGGCTCCTGCACCTGCTTGCGGCTCGAGGGTTGCGCTGGGCCGCGTATGCTGCAGCTGAGGTGCTGCAAATGTACAGACATCTGGACATTCGTGAGCATAAGGGCAAGGTGAGGGCC	Intragenic	P0292-1	FI592045
										R: TCAGGAAAGATGAGTCTGGGAG						P0292-2	FI592046
619	P0151	TaqMan	GMFG	52.5	61.6	41.7	1162	0.0105932	3	F: GCCTCTGCTTTGCAAGGAGC	19q13.2	NM_004877	44510850-44518486	GCGACTCTGCTCTTACTGGGCTCCTCCGGCAGTCCGACTCCCTGGTGGTGTGCGAGGTGGACCCAGAGCTAAAGGAAAA[A/G]CTGAGGAAATTCCGCTTTCGAAAAGAGACAGACAACGCAGCTATCATAAGTGAGTGTCATCTTCCCCCGGAAGGATTGGGAGTGGGGACATGCGTTAGGGCTGGGCTAATGTCACTGATGGAAGGCAAGGGTATCTAACTCCTGTGTGCCATCCCTCCCCAGTGAAAGTGGACAAAGACCGGCAGATGGTGGTGTTGGAG	AAa/AAg	P0151-1	FI592047	DIAS0004283
										R: GGTCTCCTGGTCCACCCTG						P0151-2	FI592048
620	P0222	SNPlex1	FCGRT	53	62.5	42.2	2709	0.104545	6	F: TGACTGAGACCCCTTCTGC	19q13.33	NM_004107	54707432-54721400	TGACTGAGACCCCTTCTGCCACGGCTGGTTTTGACATCCAGCCTGGGGGCTTTCTAGATCTAGAGCATCATCTGAGTGGCCTCTCCTGGACCCACACCCACTCCCCAAAACGTGGTGTTGAGATCTCTGAGGTTGGGAGGGACTGACTCAGATGTGGTGGA[C/G]GGTCCATTAAACATCTCACAACCTCTCTGGCTGCAGAATCCCCAGCGAAGTCCTCCATGCCAGTGGTTGGAATCATGGTCGGCTTCCTACTGCTCTTGATCGTGGCTGGAGGAGGAGCTCTGCTGTGGAGGAGGATGAGGAAGGGGCTGCCAGGTGTGGGACGGGGAGAGGGAAGTGCCTCCGTGAGAGGGACGGAAAC	Intragenic	P0222-1	FI592049
										R: GTTTCCGTCCCTCTCACG						P0222-2	FI592050
621	P0340	SNPlex2	SNRP70	53.7	63.8	42.5	3687	0.103524	6	F: ATGCTTTGATTTGCACCATTC	19q13.33	NM_003089	54280277-54303681	CCTCCCACCCTGTCACCTCTTTTTGTTCCCAGGACCCTCGAGATGCCCCTCCTCCAACTCGAGCAGAAACCCGGGA[A/G]GAACGAATGGAGAGGAAGGTATGTCACGTTTGCCTCATGGCCCCGTATCTTCCTTTTGCCTCTTCCCTCTTCCCTGACATCAGGGCACGTCTCTGTGTATTCAGTGGTCTGCCCTTTTTCTCACAG	GAa/GAg	P0340-1	FI592051	DIAS0004447
										R: TTCTCGTCTCTGTGAGAAAAAGG						P0340-2	FI592052
622	P0727	SNPlex5.2	XRCC1	54.7	66.7	42.7	2603	0.1875	6	F: CCAACACCCCCAAGTACAG	19q13.31	NM_006297	48739304-48771555	GAGTTCTCTCCAGATCCCCGGCACTGCTCACAGGGATCACAGGCTGAAC[C/T]CAGGTGTGCGTGTGCAAACCACACACACACACGCAGCAAGGCCTCACCTCCGAGAGGGCAGCCGCCGCCGCATGCGGTGACAATCCAGCACCCACTCTTTGCGCACGAT	Intragenic	P0727-1	FI592053
										R: TGAGTTCTCTCCAGATCCCC						P0727-2	FI592054
623	P0243	TaqMan	FUT1	55.3	68.7	42.8	4096	0.0324675	7	F: GGAACCAGATGGGACAGTATGC	19q13.33	NM_000148	53943080-53948612	CTGTGTCCAGACCATAACGTGGTATCATCTCCCGTGGCCATATTCTGCCTGGCGGGCACGCCGGTACACCCCAACGCCTCCGATTCCTGTCCCAAGCATCCTGCCTCCCTTTCCGGGACCTGGACTATTTACCCGGATGGCCGGTTTGGGAACCAGATGGGACAGTATGCCACGCTGCTGGCCCTG[A/G]CGCAGCTCAACGGCCGCCAGGCCTTCATCCAGCCTGCCATGCACGCCGTCCTGGCCCCCGTGTTCCGCATCACGCTGCCTGTCCTGGCGCCCGAGGTAGACAGGCACGCTCCTTGGCGGGAGCTGGAGCTTCACGACTGGATGTCCGAGGATTATGCCCACTTAAAGGAGCCCTGGCTGAAGCTCACCGGCTTCCCCTGCTCCTGGAC…	aCG/gCG, T/A	P0243-1	FI592055
										R: GCATGGCAGGCTGGATGA						P0243-2	FI592056
624	P0728	SNPlex5.2	ETHE1	56.1	69.3	43.6	2407	0.1875	6	F: GGAGTTTCTGCTTCTGGATCTTAG	19q13.31	NM_014297	48702712-48723236	CCCTCCCCTTTCCCAGCTGTTTGAGCCCAAGAGCTGCACCTATACTTACCTCCTGGGTGACAGAGAGTC[C/T]CGAGAGGCCATTCTGATAGACCCGGTTCTGGAGACGGCGCATCGGGATGCCCAGTTGGTCAAGGAGCTGGGACTGCGGCTCCTGTATGCTGGTCAGTTTGGGGTCCGTACTTCTGGGCCTGAGGAGGCGGGGCGGTAGAGTGAAGAGGGAAGCTGGGGGCCGGGGTCGAACTGCAGGGTATGAGGGAA	TCc/TCt	P0728-1	FI592057
										R: TTCCCTCATACCCTGCAGTTC						P0728-2	FI592058
625	P0722	SNPlex5.2	AKTIP	57.5	69.9	45	4365	0.0884956	8	F: GGGCCTCATCCTCTCTGTG	16p12.2	NM_022476	52082693-52094671	TGCCCGGGCTCTTCTACAGAAGGAGCAGAGGTATCCTCCCACCCCAGAGGCCCCGGGCAAAGGGCGGGCTGGGGCCGAGATGTGGGAGAACAGGTGCGAGCCTCTCCTGGGGCAGCCAGGAGGGCACTGGGTTGTCCCACGACTGTC[A/G]TGTCTGAGGGTGAGAGGGTGGCTGCTTCCTCGCGTGCTCTGGGGTGGTGGTGTGGGGTCGCACTGTGGGGTGCTGGGTGACTCGGCACCTGGGGCTGCGTCCTGCAGGCCAGACNCAGACTGGGGCAGCGGTCTGCAGGCCGGCTTGTCTGCCCTACCAAGAAGGTGGGAAG	Intragenic	P0722-1	FI592059
										R: AGCTTCCCACCTTCTTGGTAG						P0722-2	FI592060
626	P0674	SNPlex4.1	ACOT7	59.6	71	47.2	1769	0.0969163	0	F: TTGGCGTTTTAACGTCCTG	1p36.31	NM_007274	6246920-6376413	CGTTTTAACGTCCTGGCAGGGAGCAGAATGGCCCGTGCTGTCTAACCAGGTGTCACTGGGCGTCCTTGGCCCGGCGGCTTTCCGCGCCTCCCTGGCCCAGCCGCCCTGANGCGCCGTCTGTGCCCCGCAGGCTGTGTCATCACCATCTCCGGCCGCATGACCTTCACGAGCAACAAGTCCATGGAGATCGAGGTCTTGGTGGACGCTGACCCCGTGGTGGACAACTCCCAGAAGCGCTACCGGGCCGCCAGTGCCTTCTTCACCTATGTGTCCCTGA[A/G]CCAGGAGGGCAAGTCTCTGCCTGTGCCCCAGCTCCTGGTGAGTGGCCCCCTCCGGCCTGTGTGTCCTTGGGCGT	AaC/AgC, N/S	P0674-1	FI592061
										R: ACGCCCAAGGACACACAG						P0674-2	FI592062
627	P0152	TaqMan	PARK7	61	73.4	48.4	6216	0.238298	12	F: TGCTCGGCAGACGGTTTACT	1p36.23	NM_001123377	7944310-7967926	CTTCTTTTTAGGTCCCACGGCTCTGTTGGCTCATGAGATCGGTTTTGGAAG[C/T]AAAGTTACGACGCACCCACTTGCTAAAGACAAGATGATGAACGGAAGTAAGTANATGTACGTGTGTGCGTGTGTTCTCGGGCCACTGTACCATCTCGTTGTCTCCCGCTCGGTAGATGCGGTGACAAAACGAACTCCTGGGTCTTCTC	AGc/AGt	P0152-1	FI592063
										R: CGTGAGCACCGAGAATCTGG						P0152-2	FI592064
628	P0609	SNPlex4.2	MAD2L2	62.6	75.4	49.6	3191	0.142222	4	F: TTGACTGCGTCTTTTCTGAGC	1p36.22	NM_006341	11657125-11674294	AGGCTGTGCCCAGTGGCAGGCATGGGGTGGCCCGGCCTTGACCAAACTCTGGCCTCTTTTAGGCTGTACCTTCACAGTCTTAGTGCACACGAGAGAGGCTGCCACTCGCAACATGGAGAAGATCCAGGTCATCAAGGTGAGATGAGTCTGGTGTGGGACGGGGGG[C/T]GGGGAGGCAGCTGGGAGGCTCTGAAAGCCAGAATTCCGAGCAAGCAGGAGTGCGGCCCACGGCAGGACACTCACTGCACTGCTTATGGCCC	Intragenic	P0609-1	FI592065
										R: ACAGTGAGAGCGTCCTGATG						P0609-2	FI592066
629	P0383	SNPlex2	EIF4G3	68.1	81.5	54.8	1775	0.0528634	3	F: AAATTAACATCATAGCAAGGAAATG	1p36.12	NM_003760	21005559-21375927	TTAACATCATAGCAAGGAAATGCTTTAATGTTTTAGCTTTCACAATTCTGTACTCTTGACATNGAGCAAACCTTTTTTTTCTCCTTCCAATGTAAGAGTAAATGGATTGGACTTATCTCTGTTTTAGAGCCATAAGAAAGTGGGAGCCTTATGGAGGGAAGCTGACCTCAGCTGGAAGGACTTTTTACC[A/G]GAAGGGGAAGATGTACATAATTTTCTCTTGGAGCAGGTGAGTTAGAGCAAGACTTATGCCTTCCTGTTTGATNGTAGTTGCTCTGTTTTTTAGAAGAAATAAAGGTAAT	CCa/CCg	P0383-1	FI592067
										R: ATTTTGACCATGATTCCTATTTTATTC						P0383-2	FI592068
630	P0377	SNPlex2	TCEB3	69.8	82.4	56.4	2104	0	5	F: TGGTGAAGTTGTGAGAATTAGAAG	1p36.11	NM_003198	23942549-23958974	CCCCCAAATTTCATTTCCAAGGTAAGTCCTCAGTTTATCGTCGGGAGAATCTATTCTTGAAAGCTTTAATCGTCTTGGCCATCATTGGGGCAATTTCTGTGAAGAGAGAAATAAGGCAATTGTTTCGGATCCACGGCAGTTTG[A/G]ACACCAGTGGTTTACAATCAAACCAAAGTCCTGCTCCTCTTGGCTCTCCATAACTAGACCACTGGATACAAACAGTAGCTATCTACTGACACCATATAAAGGCAGCTGCTCAAAGCTGTCGCTTCCCCAGGCCCCTGACAATCACCCTCTCTTCTAATTCTCACAACTTC	Intragenic	P0377-1	FI592069
										R: TCCTTGGGAAGTTCCATTC						P0377-2	FI592070
631	P0384	SNPlex2	PNRC2	70.1	83.3	56.7	3494	0.136564	5	F: GCAAATAATAAATGATCGCTTTC	1p36.11	NM_017761	24158905-24162515	TGCAGGATTTCCACCACCTGTCCTCTTCCTTGCCGCCAAGCCCAGGATAAGAGATGTTGCTTTCTGACAGATCCTTTCCTTTGTCTCA[A/G]TACAGAAGTTTTCATGGGCCGATCTGCTGAGTTCAGCCTAGGAACTGAGGCCAACATCTGAGTCTCCTCAGCACACAACCTTGAGAGAAGTCCTAGCTAAAAAGCAAAGATTTCTAAATTATTTCACGTGTTAAACAGGAGAAAGCG	5'-utr	P0384-1	FI592071
										R: CAAATTGGTATGATCCTCTACTTAAAC						P0384-2	FI592072
632	P0683	SNPlex4.2	RPA2	72.6	87.3	58.1	1498	0.0220264	3	F: AATTAACTTTGACGTACAATTTTTCAG	1p35.3	NM_002946	28090637-28113844	ATTAACTTTGACGTACAATTTTTCAGTATGTAACATGTTTTTCTCATTTAGTAAAATGTTACAACCAAGAATAGAGCCAC[G/T]ATGTTTGGCCCTGAAATCGACTAGCATGTGCTCATCCTTCGTTCACATTTTTCTCTTTATTTTCATAGAACAAGAAAAGCCTGGTCGCTTTTAAGATCATGCCCCTGGAGGATATGAATGAATTCACCACACATATTCTAGAAGTAGTCAATGCACACATGCTGCTGAACAAGTCTAACAGCCAGGTGAGCCGCTTCACTCTCTTCATTTTTTTCTCTTCCCCAGAAGACCATGGACCACTCTGTGCTCTAGCTTTGATGTCCT	Intragenic	P0683-1	FI592073
										R: TTCAAAATGTCAAGGACATCAAAG						P0683-2	FI592074
633	P0682	SNPlex4.2	DNAJC8	73	88	58.1	3576	0.272321	4	F: TTCTTTGATTGCATCATTATTTTG	1p35.3	NM_014280	28399376-28432129	ATACTGGTGCATCCTGACAAAAATCAAGATGATGCTGACAGAGCACAAAAGGCTTTTGAAGGTATTTGTAAATTTACCTGCTTCTGAGTAATGTATTAGCAATGCTAGGGACTAACTGTTCCTAGTCCTGGATCAAGAAAAGAATGTTTTAGTTTTGTCTTCTGGTCATGAAGAAGCTGAGGCCTTCAGTAGAACAGTTGTCATTCC[A/T]AAGCAAAATGTTTCTGTTTTGAAATAGACCTTAACTTTGCCTTGT	Intragenic	P0682-1	FI592075	DIAS0004728
										R: TTAAAATGTTTCTAGCATGTATGTACC						P0682-2	FI592076
634	P0328	SNPlex2	EIF3I	73.6	88	59.4	1341	0.1875	6	F: TTTTTCAGAGTATTTTCCAATGC	1p35.1	NM_003757	32460558-32469792	TCCTCAAGACCAACTCAGCAGTCCGGACCTGTGGCTTTGACTTTGGGGGCAACATCATCATGTTCTCCACGGACAAGCAGATGGGCTACCAGTGCTTCGTGAGCTTCTTTGATCTCCGGGACCCGAGCCAGATTGGTGAGCCGGC[A/G]CTGGGGCTAAGGACTAGGGTTGGGGTGAAGGATGTGGC	Intragenic	P0328-1	FI592077
										R: AAAATAGGGGAGAAAAGGGG						P0328-2	FI592078
635	P0318	SNPlex2	EYA3	75.3	91.3	59.7	6324	0.491111	6	F: CTGATCAGGTAGCAGTGTTCC	1p35.3	NM_001990	28169445-28287702	GTCTGGGATGTCCGGCCATTCGCTCCCAAAGAGAGGTGTGTGAAGATATTTCAAGGAAATGTGCACAACTTTGAAAAGGT[A/G]AGTTCTGCATGGCAGGGGAGTTTTACTGTCCATTTGATTCAAGAAACACTTAAGACAGTTCTAGGGTAC	Intragenic	P0318-1	FI592079	DIAS0004429
										R: GTACCCTAGAACTGTCTTAAGTGTTTC						P0318-2	FI592080
636	P0315	SNPlex2	EIF3I	75.5	91.4	59.8	2738	0.00442478	7	F: AAAAAGACTTGAGCCAAAGCAC	1p35.1	NM_003757	32460558-32469792	ATCATCATGTTCTCCACGGACAAGCAGATGGGCTACCAGTGCTTCGTGAGCTTCTTTGATCTCCGGGACCCGAGCCAGATTGGTGAGCCGGC[A/G]CTGGGGCTAAGGACTAGGGTTGGGGTGAAGGATGTGGCTCCAG	Intragenic	P0315-1	FI592081
										R: TCTGGAGCCACATCCTTCAC						P0315-2	FI592082
637	P0326	SNPlex4.1	S100PBP	76.5	93.2	60.3	3529	0.15625	6	F: TTTTCTTGGGATTACCACCG	1p35.1	NM_022753	33055630-33228800	AGGGCCATCTTTCCTTCTTCATTCCTTCTGCTCTGAATAAAAG[A/C]AGGATGTTCTTGACAAGGATTCTGGGAAGCTGAAGGTCCATGAGAAAAGACTAGGCAAAGTCATTCCTGTTCTGCAAGCCAAAACAAGGTAACAGTATAGTGAAATATTCTGGTTTCTCTTTGTTCTCTTCAATTACTTTCTTCCTTTC	Intragenic	P0326-1	FI592083
										R: AGGAAAGGAAGAAAGTAATTGAAGAG						P0326-2	FI592084
638	P0196	SNPlex1	TNFSF5IP1	80.3	97.3	63.6	5398	0.46875	8	F: CTAAAGGAATCCCCATGGCA	18p11.21	NM_020232	12684815-12715737	CTGTTCTAAAGGAATCCCCATGGCAGTTCTGCTGAAATT[C/T]GTTTCAGAAGGAGACAATATCCCAGATGCGTTAGGTCTCGTTGAGTATCTTAATGAGTGGCTTCAGATAATCAAACCATGT	TTc/TTt	P0196-1	FI592085	DIAS0004325
										R: TGAAGCCACTCATTAAGATACTCAAC						P0196-2	FI592086
639	P0406	SNPlex3.1	APCDD1	81.3	97.3	64.9	2301	0.0110132	5	F: AGTGCCCAGAGTGTGGTTC	18p11.22	NM_153000	10444625-10478692	AGTGTCCCGGGCCTGGCGGAAGGCGCACTTATGGACACATGTCCCTGTGTTTGTGTTTCGGCTGCAGAACCACGACCA[C/T]GCCTGCATCGCCTGCCGAATCATCCACCGGTCTGACGAGCACCGGCCGCCGCTGCTGCCCCCGCAGGCGGACCTGACGGTGGGCCTGCATGGCGAGTGGGTGAGCCAGCGCTGCGAGGTGCGGCCTGAGGTCCTCTTCCTCACCCGCCACTTCATCTTCCATGACAACAACCA	CAc/CAt	P0406-1	FI592087	DIAS0004496
										R: TGGCATAGATGGTGAAGGTG						P0406-2	FI592088
640	P0428	SNPlex3.3	PPIE	81.3	97.3	65.4	1625	0.0440529	2	F: AAACAAGTAGAATGTGGTATTTCAGC	1p34.3	NM_203457	39977117-40002173	ACAAGTAGAATGTGGTATTTCAGCCTAGTTAGAGAGAGGCTTTCTTGGTTTGTTCTTTAACCC[A/G]GGTGCCTTTTCCTTTCTGGGCCCCAGAGAACTTCCGCTGCCTGTGCACCCACGAGAAGGGCTTTGGCTTCAAGGGCAGCAGCTTCCACCGCATCATCCCCCAGTTCATGTGCCAGGGCGGCGATTTCACCAACCACAACGGCACTGGGGGCAAGTCCATCTATGGGAAGAAGTTTGATGATGAAAACTTTATCCTCA	Intragenic	P0428-1	FI592089
										R: AGAACCATGGCCTGTCACC						P0428-2	FI592090
641	P0557	SNPlex3.2	APCDD1	82.2	99.4	65.4	4431	0.380711	6	F: CCAGGTTACAGGCAGTGTCC	18p11.22	NM_153000	10444625-10478692	GCACACCACGGCTGTAGCGGCCCTTGGCATAGATGGTGAAGGTGGGGTGCTTGCACACGGGGTCTGAGTAGTGGTAGTAGTGTCCCTCCCAGGTNTGGTTGTTGTCATGGAAGATGAAGTGGCGGGTGAGGAAGAGGACCTCAGGCCGCACCTCGCAGCGCTGGCTCACCCACTCGCCATGCAGGCCCACCGTCAGGTCCGCCTGCGGGGGCAGCAGCGGCGGCCGGTGCTCGTCAGACCGGTGGATGATTCGGCAGGCGATGCAGGCNTGGTCGTGGTTCTGCAGCCGAAACACAAACACAGGGACATGTGTCCATAAGTG[C/T]GCCTTCCGCCAGGCCCGGGACACTGCCTGTAACCTGG	Intragenic	P0557-1	FI592091
										R: TAGGTGCGGGAGCCCTAC						P0557-2	FI592092
642	P0449	SNPlex4.2	AQP4	86.4	103.6	69.6	2446	0.165198	3	F: AATTTTTACAGGGATAAAATGTGC	18q11.2	NM_001650,NM_004028	22686008-22699714	AAATGTCCAATTGCAACAGAAAATCCAATTGCTAAAGCTATCGAACCAGTGACATCAGTCCGTTTGGAATCACAGCTGGCAAAAATAGTAAACACCAACTGAAATGTGATTATCAACTCTACCAGGAGACCATGACCAGCGCTAAGATTTCCATGAACCTAGAAAGAGAAAAATACTCCATC[A/G]GCATTAAGGCAGGAGAACACTTTCTGATGACATAACATTGCGAAAGGCACATTTTATCCCTGTAAAAAT	Intragenic	P0449-1	FI592093	DIAS0004531
										R: AAGGCTGGATACTAAAGAACTACAAC						P0449-2	FI592094
643	P0189	TaqMan	TTR	88.9	106	72.1	4200	0.487288	5	F: GCGAATTTGCCAAGAGACAGA	18q12.1	NM_000371	27425838-27432793	AGACAGGTTCGTAATTTAGCTGCTTGCCATACATGACAAGAGCCAGGCATGGGTNTGGTTTTCATATCTGTGAAATGGGAAGAATGTTCCCTTTCCAGTTCGATGCCAAGTCTCTCAGTCTGCAGTGGGAGTGGCAACCACCATTCTCAGCAATTCGGGTCACTGAATGCCAGTTTCTGCATTCTCTCCTCTGTTTTCTAACACCAAAAATGGACATGAGCATTTAGGAGCTCTGTGACTTCCCTTGGTCAGGGTGGGGTCACTCTTGATTTTTAGTGCGAATTTGCCAAGAGACAGAGAGACCTGATTATACAGGCGAAAGTGAAGAATCTCATTGAAAGCGCCGTGTCCAGGCTCCAACAGCTGAGCTCGCCAGCATATTTGGATTTTTGCCTTTGG…	Intragenic	P0189-1	FI592095	DIAS0004318
										R: CACTTTTGTGACGAATATTTTTACCTTATG						P0189-2	FI592096
644	P0730	SNPlex5.2	FUBP1	96.3	110.4	81.1	4705	0.179204	7	F: AATCTTTAGAGCAATTACTGTGTTTTG	1p31.1	NM_003902	78173191-78217365	TTATTTTTATTGCTGGAAAATCTTTCCATGTTGTATGTTACTTATGTGACTAGACCCATAATTTTAGAGTAGAAATTGACATTTTTCTATATAGCACTTACAGCAGCATCTGAAGGTTTTATTTAACTAATAGGGTCTGTGCTATCAGTTGTAAGTTTAAAG[C/T]ATACTCACACCAATCTTTTCCTCTATGAGTTGCCGAGCATAGTCTATTTGCTGTGGAGTGCCACGAATTGTAAATAACTTCATATTAGGATCTGCATTAGGTGGAGGATTTCTTTGAAGTTCTATTCTTGCACCAGACTGTTGGCTTATGCTTTTTATGGTTTCACCTCCTAAAGTCAAAACACAGTAATTGCTC	Intragenic	P0730-1	FI592097	DIAS0004773
										R: GGTTATTTTTATTGCTGGAAAATC						P0730-2	FI592098
645	P0410	SNPlex3.2	C1orf173	99.4	118.2	83.2	4046	0.157447	6	F: TGAATGGGATGTCAAAGTCAC	1p31.1	NM_001002912	74806386-74912010	GATGTCAAAGTCACCCTCAGATGATGAAAAAGATCATTTAGACCCTGAAAAGGAGAGTGAAACCTTGTTG[C/T]GGAAGGCACCAGATGCTGATGACAATGTGAAGGATGAAGGGGCTGGATGCTCTGAGAGTGAACTGGAAGAAGATAAGCAAGGCAAGTTATTTAGCTTATCATGTGACACAGGCTGTTTAGCAAGTGTACTCACTACTTTTCTTTTTCTTATATTTAATGAGATAATGTTCTTTCAGGGGACTGCTTCGAGCCTGGTTGCCTAAGCAGAGGGTGCTCATCAACCCATTTCCACAGATGTCCAAATTATGGAGTCACTTTTTAATCCTTTCTGTTT	cGG/tGG, R/W	P0410-1	FI592099
										R: ACTAAGGAAACAGAAAGGATTAAAAAG						P0410-2	FI592100
646	P0740	SNPlex5.2	OMA1	123.9	145	104.5	2314	0.00888889	6	F: TTTTTAAAATCTCATGATGTTGCTC	1p32.2	NM_145243	58712133-58785040	GATAGCAATAGCTTCCAGAAGGCACAGACTTAAAAAAGTATTAATGAATAATCGTATACAGTCCAACTCTCATTCTCGTTCA[C/T]GCCAAATCTTAAGACAACACCTATTTATCTTTTACTATGTGAAGGACACTGTGTATTCTCAACTACTAAACATTTTACCTTTGCAGCAAGCTCTAGTCCAATTTTGTCAGCTTCAGCCTCCAGCGTTCTACTATATGGTCTATCAAATATAAACTAAGAAGAAATAAGAAAGAAAAGTTCCATTAAGACTATTTCATAACAAAAGGAGCAACATCATGAGATTTTAAAA	Intragenic	P0740-1	FI592101	DIAS0004782
										R: TTATACAAAAAGCCTCCTTAGTTCAG						P0740-2	FI592102
647	P0046	TaqMan	USP24	130.3	150.8	113.7	5021	0.361111	3	F: TCTGAGTCGCCCATGATGATC	1p32.3	NM_015306	55304629-55453374	TTCTGAGTCGCCCATGATGATCGGCGAGTT[A/G]AGGAGTGACCTGGACGACGTCGATCCCTAG	Intragenic	P0046-1	FI592103
										R: GGATCGACGTCGTCCAGGT						P0046-2	FI592104
648	P0752	SNPlex5.1	CPT2	137.1	160.9	114.8	4543	0.422566	3	F: CTGACGCTGCCCTGTTTC	1p32.3	NM_000098	53434689-53452455	TATAATTTTACAAATTGGATCAGGCGAATGAGGGTCTGGACGAAGACCTTCCGACATGAATTCTTACTTGTGGAGGGAACGGAGTGGCTGTTAACACACCAGTGTAGCACAAACCGGGGCTTTATTGTAG[G/T]ACTTGGGAAGCTGTGACAGATCCCAGCATGCAGGCTGTGAGGCCTGGACAACTGCCAGGAGACGAGGGATAAAGGGACCTGTCTCTGCTGCTCGGAGCCCGTTGTCCTTTTTCCGTTCTCAGAGGCAGGTGTGCAGGAAGAGGGTTCAGCATTTCACAAACTGGTGGGTGACCTCGTAGATTCCCACAGACTCCTGAGCCTTCTCGTCATAGTCAGTCCAGTCCTGTGGGGAAACAGGGCAGCGTCAGA	Intragenic	P0752-1	FI592105
										R: TTATAATTTTACAAATTGGATCAGGC						P0752-2	FI592106
649	P0754	SNPlex5.1	GPX7	140	165.2	115.6	5585	0.463675	7	F: ACACTTTGCTCTCCTTCTTCC	1p32.3	NM_015696	52840632-52847310	AGAGAGGAGAAGGGAGAGTCAGTAGTCTCTCCCTTTGTAGCACCATTTGCGTTTGCTTTGGTCACCTGTGCATGGGGTAGGGGGCAGTGGGAGAGGAAGGGAAAGTGGTTACAAGTCTTCTCGCTTCTTCAGGATGAGCTTCCTCAC[A/G]AGCGCCGTAATCTGAGGCCTGATCTCCTCCACCGACACGGTTGGGTCCCAAGCCCCTACTACCTTTCCATCTGGGGCCACGAGGTACTTCCAGAAGTTCCAGGTGGGCTCCTTCCCGGAAGTCTCTAGAGAAAAGGAAGAAGGAGAGCAAAGTG	CTa/CTg	P0754-1	FI592107
										R: CAACTGCTAGACTTTTCCGC						P0754-2	FI592108
650	P0482	SNPlex3.3	EIF2B3	148	177.9	121	4868	0.182819	7	F: TGCAGAAGCTGTTGCATTAAC	1p34.1	NM_020365	45089037-45224869	GTCCCCTATCTGCCCTGCCCACGCTAGCACTTACCAGGTGTTTGCTGACAATCTGGGCTGATGGATGCACCAGNGNTTCTTCTGNACAGATAACAGGTAGCAATTTGGACACCTTGAAGAAAGAGTTT[G/T]GGTCACTAAAGTAAGACTGGAAAAGACCTGAAAGCACCTTAGGTAGGACTTAGGTAGAACCCAGTGTCTCGTCTGAGATGTGGGGAGTTTGCGGCCACAGCTTCTTGCCTGGCTGAGGCAGAGCGGGAGGCTGATGTGTCTCTGCCAGGACAAGGACTGTTAATGCAACAGCTTCTG	Intragenic	P0482-1	FI592109
										R: TTTAGAGCCTCAATCCAGCTTC						P0482-2	FI592110
701	P0094	TaqMan	HIST1H2AH	0	0	0	2485	0.218615	1	F: TCGGGACGTGGCAAACAA	6p22.1	NM_003512	27941013-27941585	ATGTCGGGACGTGGCAAACAAGGAGGAAAGGCTCGGGCCAAGGCCAAGTCTCGTTCCTCGCGCGCCGGACTCCAGTTCCCGGTGGGCCGAGTGCACCGCCTGCTTCGCAAAGGCAACTACGCCGAGCGGGTGGGCGCTGGCGCTCCGGTATAT[C/T]TGGCGGCGGTGTTGGAGTATCTGACAGCTGAGATCCTGGAGTTGGCTGGCAACGCGGCTCGCGACAACAAGAAGACCCGCATTATCCCGCGCCACCTGCAGCTGGCCATCCGCAACGACGAAGAGCTCAATAAGCTACTGGGCCGCGTGACCATCGCTCAGGGCGGCGTCCTGCCCAACATCCAGGCCGTGCTGCTGCCCAAGAAGACCGAGAGCCACCACAAGGCCAAGGGCAAGTGA	cTG/tTG	P0094-1	FI592111
										R: TCACTTGCCCTTGGCCTTG						P0094-2	FI592112
702	P0633	SNPlex4.2	FLOT1	2.9	1.9	0.2	899	0	0	F: AGAGGATATAGATGAGGCCAGG	6p21.33	NM_005803	30803492-30818432	TGGTGGCTCTGACCTGAAGCTGATAGGCCAGGTCAGCCTGTGCTCGCCGGGTGTTGACCTCGATGTCATAGGCAGCCTTCTTCAGCTCGTAGTCCCTCTGCGCCTTGGCCATCTCGATCTCACTCAGGTATTGAGCAGACACCTTTTCCTGCTTGGCTTTGGCCTCCTGTCCATGCAGAG[A/G]TCAGGAAGGGAGTCAGAGTAGGAAGAGGAAGGCCCCGGGGAGAGAGTCTGCTCTCCAACAAGCTCCCCATCTTTGCCCCACACCTGGCCTCATCTATATCC	Intragenic	P0633-1	FI592113
										R: TTAGAATATGAGAAAGAGTGGTGGC						P0633-2	FI592114
703	P0090	SNPlex1	HMGN4	3.2	3.9	0.5	4020	0.402655	6	F: GCCTAAGAGAAAGGCCAAAGG	6p22.1	NM_006353	26646551-26655139	ATGCCTAAGAGAAAGGCCAAAGGAGATGCTAAAGGTGACAAAGC[A/G]AAGGCGAAATGATGAGCCACAGAGAAGATCGGCACGGTTGTCTGCTAAACCTGCCCCTCCAAAACCAGAGCCCAGGCCGAAAAAAGCCCTTGCAAAGAAGTGCAGAGAAGCTGGCGAAAGGGAGAAAGGGGAAA	GCa/GCg	P0090-1	FI592115
										R: TTTCCCCTTTCTCCCTTTCG						P0090-2	FI592116
704	P0559	SNPlex3.3	BAT1	5.4	6.7	2.1	5926	0.317778	8	F: TGAACATTGCCTTCAACTACG	6p21.33	NM_080598	31605975-31622338	GAACATTGCCTTCAACTACGACATGCCTGAGGATTCTGACACCTACTTGCATCGGGTAAACC[G/T]CATACCTAGAAGGCATCCGTGTCCTCTCCCACCCCTAGTTCCTTTGTCTTCAGAGCTTATGTCTTTACCCCTCCCTTTGGGTGTCTTCCTTTTTTGGGGTCTGCCAGTTCTATCGTCTCTCCCCTTCTAGGTGGCCAGAGCCGGCCGATTTGGC	Intragenic	P0559-1	FI592117	DIAS0004622
										R: CAGTTTCACGAGATCAATACTCAC						P0559-2	FI592118
705	P0505	SNPlex3.3	HSPA1L	6.4	8.7	2.5	1727	0.0660793	3	F: AAGGTGCAGGTGAGCTACAAG	6p21.33	NM_005527	31885375-31890786	CAAGGCGTTCTACCCGGAGGAGATCTCGTCGATGGTGCTGACCAAGATGAAGGAGATCGC[C/G]GAGGCGTACCTGGGCCACCCGGTGAGCAACGCGGTGATCACGGTGCCGGCCTACTTCAACGACTCGCAGCGGCAGGCCACCAAGGATGCGGGGGTGATCGCGGGGCTGAACGTGCTGCGGATCATCAACGAGCCCACGGCGGCGGCCATCGCCTACGGCCTGGACAGGACGGGCAAGGGGGAGCGCAACGTGCTGATCTTCGACCTGGGCGGGGGCACGTTCG	GCc/GCg	P0505-1	FI592119
										R: GCCTTCACCTCGAAGATGC						P0505-2	FI592120
706	P0558	SNPlex4.1	ATP6V1G2	6.4	9.2	2.5	1447	0.00220264	3	F: ATTTCTGTCTGTGGTTTTCTAATTC	6p21.33	NM_130463	31620218-31622606	TTTCTGTCTGTGGTTTTCTAATTCTACTCATTTATTCTGTGACCCTAGTGATTNCATGAGGAATTGGTTCTTCCCACCTCTTTTCCCAGAGACCTTATAATCCTTGAAAAGATGAAATAATGATCTGATTTAGCCT[C/G]TCTACGGAAGTGCCAGGAAGTTGTTTGCATCTCTTAACCTCCCTTTTTGTCTCTCTTAAGTTGGTCTTTCTTTTTA	Intragenic	P0558-1	FI592121
										R: TGCCCATAATTATTTTATTGACAC						P0558-2	FI592122
707	P0560	SNPlex3.3	C2	6.7	9.8	2.6	1745	0.00220264	5	F: TCAGGAAATAATGTGGGGAAAC	6p21.32	NM_000063	32003473-32021428	AGGAAATAATGTGGGGAAACCTGAGTAGGGAGGGCAGGTGTTGCAGATCCCAGGATGAATGCCTCCCGGCTTCTTCAGGGCTGTGGGGAGTCAGGATACATCCATTCAGATGGATGGTTCTTTTCCCTCTTT[G/T]TTCTAGGAAAGTCCAACATGGGTGGCTCTCCCAAGCCAGCTGTTGACAATATCAAAGAGATCTTGAACATCAAAG	Intragenic	P0560-1	FI592123
										R: CATATAGAAGGGCAGAGCCAG						P0560-2	FI592124
708	P0091	TaqMan	HLA-DRA	7.6	9.8	3.9	2734	0.206009	3	F: TGTGGCTCTGGTGGGCATC	6p21.32	NM_019111	32515625-32520801	TGTGGCTCTGGTGGGCATCATCGTCGG[A/G]ACCGTCCTCATCATCAAGGGTGTGCGCAAAGGCAACGCCACTGAACNCCGAGGGCCTCTGT	GGa/GGg	P0091-1	FI592125
										R: ACAGAGGCCCTCGGCGTT						P0091-2	FI592126
709	P0641	SNPlex4.2	COL21A1	11.5	16	5.3	3707	0.4375	5	F: AATTTTTCTTAATAAGCAGGCTTCAC	6p12.1	NM_030820	56029347-56366851	CCTTGACAGGGAAATAAAGGTGAACCTGGACTCCAGGGACTGCCGGGGGCTTCTGGGCTCAAGGTAGGTGTGATATGATGTATTTGGAAAT[A/G]TTTTCAAAGAATGATGAGTGCCTCCCTTATATGATGAGATTAATATTTATGTCCCTGGAGAAAAGATCCATGACCTGAAAGATTACCTCTTGTCATAAAATTAAGCTACCTGAAG	Intragenic	P0641-1	FI592127
										R: GCCTTCAGGTAGCTTAATTTTATGAC						P0641-2	FI592128
710	P0586	SNPlex3.2	RPS18	13	18.3	6.1	4215	0.282979	5	F: ACGAGTTCTTCATTCATGGTCC	6p21.32	NM_022551	33347777-33352257	GGTGGTCCCCCTCAGGGCCAACCCACAGCCCCCTCTCATCCTCACCTCATCCTCTGTGAGCTCTCCTGCCCTCTTGGTGAGGTCGATGTCTGCTTTCCTCAACACCACATGAGCATATCTCCGTCCTACACCCTGAGGAGAAGTTTGGGAGCTGGATGAGTGATTTTCTTGGTTTCC[A/G]TCATAGACCCAAGATTCGAAAAACAAAGGTAGAGCCAGTGCTTGCACACATTCCTAGACAGGAAGTCTTAANTGTTAAAGGAGAAAAAGCTTTGGGGAGGGTTGGACCATGAATGAAGAACT	Intragenic	P0586-1	FI592129
										R: ATCTGCATAATGGTGATTACACG						P0586-2	FI592130
711	P0594	SNPlex4.1	STK38	15.1	21.9	7	5915	0.442478	8	F: TTACTTGTATTTTTCATCATGATTTTG	6p21.31	NM_007271	36569654-36623225	AGCAGGAAGCAGTGGCAGTATATTACCTGTTGGCTTAAGAATATCAGATTCTGGAAACTCATCGAAATTTGAGGTATCATCAATGCTTTTGATTTCAATAGATATTGCAGCAGGTCTCTCTCTGCCAAGAACAGACATGCCAAAATTACTACAATTTGTAATCACATGGATCACAACTAACAGACCCCTGGTCTGACATGGGAGGACTTTCCATGCAGGCAGCATTTATTTTCTCTGAAAAGCTTATGACCACTGACCAACCACGGCAGCTGATTA[C/T]ATCCAAACAAAATCATGATGAAAAATACAAGTA	Intragenic	P0594-1	FI592131	DIAS0004649
										R: ATTTGTAAACATCACCCCAAAG						P0594-2	FI592132
712	P0644	SNPlex4.2	MTCH1	16.5	23.7	7.9	4431	0.475446	8	F: TTTTGAAGGTTTTAGGAAGAAAAAG	6p21.2	NM_014341	37043896-37061948	ACCCAGGAGTGGGTGCGTCTGGACTGGGCGTGACGCTGCCACCTCTGCTTTCTCATAGCCAAGTACATTGTGCAAGTGGATGGGAAAATAGGGCTGTTCCGAGGCCTGAGCCCCCGGCTGATGTCCAACGCCCTCTCCACCGTTACCCGGGGCAGCATGAAGAAGGTGAGCCCCAGGTTC[C/T]CCAGAGCTCCCTGCCACCCCCGGAGGCAGCTGTGTGCACCAGTCCTGCTTCTCTGC	Intragenic	P0644-1	FI592133	DIAS0004695
										R: AAGCAGAGAAGCAGGACTGG						P0644-2	FI592134
713	P0605	SNPlex4.1	GLO1	19.2	27.6	9.4	3694	0.375	8	F: TTTTCTTGTTTGTTTTTCTGTTTTAC	6p21.2	NM_006708	38751682-38778930	TTTTCTTGTTTGTTTTTCTGTTTTACCTCAAGCTTGCCTCCATCACACGCAAGGCACCTTGGGCATTGTAGTCTTGGGCGCAGACCTGTGGCCGGAGGNGCTCACTCACTGGAACCCAATCAGCAGAAAGCGAATTTGCTCTCCGCGCAGCTATTGGCTGAAAGTCAGCAGCCACCCGCCCTGCCGCGCCNTCGCGTGGTCGCTGGTTAGAGGGAGCTTGGG[A/G]CGGCTGTGGGAGGCTGCCGCATTCTCGGGGACCGTCTTCGGTGATACGCAATTAGCCATGGCAGAACCGCAGCTCGCGTCCAGCGGCCTCACCGACGAGGCTGCCCTCGCCTGCTGCTCCGACCC	Intragenic	P0605-1	FI592135
										R: TCTGGAGAATTAGGTACTGCG						P0605-2	FI592136
714	P0093	TaqMan	MUT	29.4	37.9	15.9	2050	0.00212766	5	F: AACAGGCTGTGGATGCAGATG	6p12.3	NM_000255	49506958-49538811	ACTCCCCGGGAAGTGGCCCAACAGGCTGTGGATGCAGATGTGCATGCAGTGGGTGTGAGCACACTTGCTGCGGGGCATAAAACCCTGGTTCCCGAGCTCATCAAGGAACT[C/T]AGCACCCTCGGACGGCCAGATATTCTCGTCATTTGTGGAGGGGTGATACCACCACAG	CTc/CTt	P0093-1	FI592137
										R: CTGTGGTGGTATCACCCCTCC						P0093-2	FI592138
715	P0602	SNPlex4.1	GSTA3	32.8	46.8	18.2	3170	0.00220264	7	F: TCACCTTTAATCTCACCCTGAAG	6p12.1	NM_000847	52869396-52882455	TACCTCCACTCCAGCTGAAGCCAGAAGCCACCGGATAACCTCTGCCCTGCCTCGTCCATCGAAGTAGTGAAGCTTGGGCTTCCCCNCCATGATAGCAGTTTCTTGGTTTC[A/T]ATGAGCCTGGATGAATCAGACCACAGAAGCCAACAGCATTATGTAACCTACATTCCAACAGTAGGAGTAGTATCTGCCTCCTTCAGGGTGAGATTAAAGGT	Intragenic	P0602-1	FI592139
										R: TCCATTTCTTTCTTAATGTGCAG						P0602-2	FI592140
716	P0703	SNPlex5.1	IREB2	33.8	47.1	18.9	2754	0.00862069	6	F: TCCACCTTAAATAACTAACTTTCAAAC	15q25.1	NM_004136	76517639-76579935	TTCTTATGGAGCCCGAAGAGGTAATGATGCTGTAATGACAAGAGGCACTTTTGCAAATATCAAGCTTTTTAATAAGTTCATTGGAAAACCAGCTCCCAAAACAATTCATTTTCCATCAGGACAGACGGTAAGTATGTTTAC[A/G]AAGTATTTAGGCAGTTGCTGACAAGATCAAAATTTGTATTAAAAATTTTGTGTCTGTTTTAATCTACAGCTAGATGTATTTGAGGCTGCAGAGCTGTACCAGAAGGAAGGTATCCCACTGATTATTTTAGCAGGAAAGAA	Intragenic	P0703-1	FI592141	DIAS0004749
										R: ATTTCTTTCCTGCTAAAATAATCAGTG						P0703-2	FI592142
717	P0147	TaqMan	ZFAND6	36.5	54.6	20.6	2099	0.121951	4	F: GCCTACTCGACAGCAACACC	15q25.1	NM_019006	78139076-78217767	ACCTTTTAAGCCACAAAGGAAACTTCTGTTGCTTTATTTCAAAGCAATAAATTTCTGGTCCAAATTGGC[C/T]TCAAATTTCAAAGTTCTATATTTATAACGTTTTAAGTTATAAAAAAGTATCTCTGTGTTAATTCTTATTTAGATATGTTGAACGCATACTATATCACTTTAGTTACTATTCATACATAGAGATCATGTTTTAAAATTAAATATTTTTACTTTTCTAGCCCTGTACCAAATCAGTCACTTTTATCAGAATCTGTAGCATCA	Intragenic	P0147-1	FI592143	DIAS0004279
										R: CTTAGGCAGGTAATTTAAAAACGTG						P0147-2	FI592144
718	P0331	SNPlex2	NDRG3	39.6	60	22.4	4210	0.287383	4	F: TCAAATCTGAAAAGCATCATTG	20q11.23	NM_022477	34713583-34807895	GAGATTTGCCCTCAATCATCCAGAGCTTGTGGAAAGTCTCATGCTCATTAACATTGACCCTTGTGCTAAAAGGCTGGATTAACTGCGCAGCTTCCACACTCTCAGGATTGACAA[C/G]CAATTTTGTGGACATTATTTTGGCTCATCACTTTGGGCAGGAAGA	AcC/AgC, T/S	P0331-1	FI592145
										R: TGATTTGTTATTTTGTCCCAGG						P0331-2	FI592146
719	P0225	SNPlex1	UBL7	41.5	60	24.9	963	0.00446429	0	F: GCGGGCTGGGAGATCGAGGTGGC	15q24.1	NM_032907,NM_201265	72525371-72540576	AAAGAGAACAGCACCTTTCCTGGCCACACATGGAGCTCTTCGATGCCTCTGTGTGGTTGACCAACGCAGGCCCCTGTTGGGAGGCAGTCAGCGGGCACCCAGGGGCAGCCTGGGGTGAGGCGACAGCAGTGGGTGCGGGCTGGGAGATCGAGGTGGCTCTGAGGGTGGCACTGACTCTGGTTTGTCTCTAGGGCCATTCCTCTGGGACCTCCCCAATGTCCTCAGGCGTCCAGTCAGGGACGCCCATCACCAACGATCTGTTCAGCCAAGCCCTACAGCA[T/C]GCGCTGCAGGCCTCCGGGCAGCCCAGCCTTCAGGTCAGTCTTCCCACTCCTGGTGTCCACGCGGCTCTTTGTCACCTTGGACA	Intragenic	P0225-1	FI592147
										R: GGGAAGGGCCTCCACAGAGCAC						P0225-2	FI592148
720	P0224	TaqMan	UBE2Q2	42.8	63.9	24.9	1966	0.266094	3	F: CCTTTTATATAGTTCTATTGGACATGG	15q24.2	NM_173469	73922855-73980435	CCTTTTATATAGTTCTATTGGACATGGACCTCCTTTGTATATTTCCTAAGTTTACAAATACACTGTTCTGTTGTGCCTGGCTTAATTAACTTCATTTTATTTGCTCTGTTTTTCAATTCATTTCATTTCATTTTGGGGGACTGTTTTTACTTTTAATGACCCTCATTCATCTTTAGATAATGTACATGTTCTTTATAGA[C/G]TAGTTTTAAATCTTCTTAATACAGTATTAAGGATATTCTTAAAATTAAACTTGCTTATTTGTTTTTTAGGATAATTTTCCATTTGATCCTCCATTTGTTCGAGTGGTGTTACCTGTTCTCTCAGGAGGGTAAGTTTAAGTGATCATTTTCTTTG	Intragenic	P0224-1	FI592149
										R: CAAAGAAAATGATCACTTAAACTTACC						P0224-2	FI592150
721	P0179	TaqMan	PRKD1	46.3	66.5	29.8	2397	0.0649351	5	F: CAGGTTTAACATTTGCCTTGC	14q12	NM_002742	29115436-29466699	TAAATACATACGGTCAGGTTTAACATTTGCCTTGCAGAACTGCCATTATTTGCGGTCAGATGAGAACAAAGCTGTTAAACTGTTAGCACTGTTGATATATCTGAGTTGCCAAGACAAATCAACAGAAGCATTTGTATTTTGTGTGACCAACTGTGTTGTATTAACAAAAGTTCCCTGAAACACTAAACTTGTTATTGTGAATGATTCATGTTATATTTAATGCATTAAACCTGTCTCCACTGTGCCTTTGCAAATCGGTGTTTTTCTTACTAGAGCCTCAATTTGATAAGTCTACGGAACTGGTCCACAAAATAGTTCTGTTCTTTGTGTTCCATTGGTGTTGTCATTATAAGCAAACTCTCGAAGAGTAGGTTATTACCAGTGTTCTATGAACAACTC…	Intragenic	P0179-1	FI592151	DIAS0004309
										R: CACCCAGGCCCACTTACTT						P0179-2	FI592152
722	P0466	SNPlex4.1	CTSG	47.8	66.6	32	4342	0.5	4	F: CGTGGGTGATGAAACCTATC	14q11.2	NM_001911	24112564-24115306	GGAGGAAGCACAGGCAGCAACCGACTGGGCAGCCCTCCCGGGAACATGCAGCCACTCCTGCTCCTGGTGGCCTTGCTCCTGCCACCNGGGGCTCGGGCAGGTGAGTGACCGTCCCCACCCTCTCAGGCCCACCCCATCCCTGAGCCTCTGGAGCCAGACC[A/G]CCCACGCACTTCAGGCGTCACTGAGCAGCTCCTAGGAGTCCCCAGTTCTCAGCTTTCTCATCTATAAAGCAGGAATGATA	Intragenic	P0466-1	FI592153
										R: ACTGATATCATTCCTGCTTTATAGATG						P0466-2	FI592154
723	P0211	SNPlex1	GZMH	48.1	66.8	32.4	3458	0.47561	3	F: GCCCCTCGTGTGTAACAATG	14q11.2	NM_033423	24145534-24148704	GGGGACTCTGGAGGGCCCCTCGTGTGTAACAATGTGGCCCAGGGCATTGTCTCCTATGGAA[A/G]AAAGGATGGAACACCTCCACGAGCCTGCACCAAAGTCTCAAGTTTCCTGCCCTGGATAAAGAAAATCATGAAA	AaA/AgA, K/R	P0211-1	FI592155
										R: TATCCAGGGCAGGAAACTTG						P0211-2	FI592156
724	P0476	SNPlex3.1	CTSG	50.5	70.8	33.1	2148	0.25	4	F: AGAAGAGGAAGTTGACGCTCTC	14q11.2	NM_001911	24112564-24115306	CTTGCTGCTTCTCACCTTCCCCAGCAGTGAGCGGCTGTTAGCACAAAGTCTTCTCGGATCAGGAACCCACCGCACCGACTTCGATTATCCTGGTCCTGGATCTGAAGATACGCCATGTAGGGGCGGGAGTGGGGCTTGGCCTCATGGCCCCCGATGATCTCCCCTGAAG[A/G]AAAGGGCTGTTCAGCTTGTGTGCACCCACCAAGTGTCCCNGGCAGNCATGGGCTTGATGCTCAGAACAGTGGGCCACTGGGGGTCCAGCCCAGCCTGGAGTTGGGAGGGGTGGGGAGAGCG	Intragenic	P0476-1	FI592157
										R: TCCTGGAAAAGAAGGCAGAG						P0476-2	FI592158
725	P0229	SNPlex1	RNASE1	51.3	71.1	34	2474	0.0220264	7	F: TGCAACCTAATGATGAGTCG	14q11.2	NM_002933	20339356-20340876	TGCAACCTAATGATGAGTCGCCGGAACATGACACAAGGACGGTGCAAGCCGGTGAACACCTTTGTGCACGAGTCCCTGGCAGATGTCCAGGCCGTCTGCTCCCA[A/G]ATCAATGTCAACTGCAAGAATGGGCAGACCAACTGCTACCAGAGCAACTCCACCATGCACATTACAGACTGCCGCCAGACGGGCAGCTCCAAGTACCCCAACTGTGCATACAAGGCCAGCCAGCAGGAGAAACACATCATCGTGGCCTGTGAGGGGAACCCACCCGTGCCAGTCCATTTCGATGCTTCTGTGTAGGTCTCCACCAGAGAGATGCCCCACCTCATCACCAAGGCATCTGCCTCTCCCCTCTGCTTCTTTG	CAa/CAg	P0229-1	FI592159	DIAS0004352
										R: CAAAGAAGCAGAGGGGAGAG						P0229-2	FI592160
726	P0649	SNPlex4.2	RPGRIP1	52.4	75.1	34.9	2898	0.0223214	8	F: TCCCAAAGCACCTTGTTTTC	14q11.2	NM_020366	20825976-20889298	GTTTTGCAATTGAATGACACTATTGTCTGATGCATTTCCTTTTCCTTTTCCAACAGTTGTTAGACCTGAAGATCAGGCTACCCCAATAGGAAGGCTGAAGGTGTCCCTTCAAGCTGCTGCCGCCCTCCATGCCATTTACAAGGAGATGACTGAAGATTTGTTTTCGTGATAGA[C/T]AGAACAAGTACTATTCCATTCTAAACCCTGAG	Intragenic	P0649-1	FI592161
										R: CCTCAGGGTTTAGAATGGAATAG						P0649-2	FI592162
727	P0531	SNPlex3.2	RPL19	58.5	78.9	40.3	2013	0.1	3	F: TGCTTTCCTTTTGCCACTAC	17q12	NM_000981	34610062-34614506	TTACCTTCTTGGGCATTCGAGCATTGGCAGTACGCTTCCACTTACCTATGCCCATATGCCTGTCCTCCCATGGGCCAAGGTGTTTTTCTGGCATCAAGCCCAGGAATGGANGGTCACAGGCTTCGGG[A/G]TGATCAGCCTATCTTTGATAAGCTTCTGGATCTGCTGATGGGAATTGGCATTGGTGATTTCATTCGTCTCATTGAGGTCCAACCACCTTTCTTTTTGTCACAGTGGAGGACACTGGAGGCAACCTCTTCTGAAGCCTGAGCATACTCATGGCAGCAGCTGTAGTGGCAAAAGGAAAGC	Intragenic	P0531-1	FI592163
										R: TTCATGATATCTTCTGAGCAGC						P0531-2	FI592164
728	P0474	SNPlex3.2	GPHN	60.3	81.3	42	4685	0.403846	6	F: TTGGCCTTATTTTCTCTTTTCAC	14q23.3	NM_020806	66043878-66718268	ATTTGTGTTTTAATGGAACAGGTGCATAGAGATACC[G/T]AAGGGTGTGAATGACTCACCTGTACTTTGTGCCCAAGGCAGTGGTTCTTGGTGATGCCAAGTCAGTATACACCGATGGTATTCTGGGCGAGGATCCAGTTTTACATCACAAGATAACTGTAGAAAAAAGAGGAAAAGAAAACAAACTTGATCACCCGATCATCTC	Intragenic	P0474-1	FI592165	DIAS0004551
										R: AAATTTGTGTTTTAATGGAACAGG						P0474-2	FI592166
729	P0556	SNPlex3.2	SMOC1	64.2	88.5	43.7	4739	0.24359	7	F: TGGAAGAAAATCGAAAGCATTATTATC	14q24.2	NM_022137	69415896-69568836	GAAAATCGAAAGCATTATTATCCACTTGTCCTGATGCCTCTTTGTGGGCTGCAGGTAGAGGAACTCTGGAGGTTTCTGAGAATCATCTGAGCTCTGGATGATTC[C/T]CAAAGTGGATGTGGCTGGACAAGAAAGACTTGGAGAGGTTTGGGAAACGCTAGTCGTTGAGGAGACTGTTTACTTGATTATT	Intragenic	P0556-1	FI592167
										R: TGAGTCCTGCTCACATTCTCAC						P0556-2	FI592168
801	P0075	TaqMan	C1QTNF7	0	0	0	4725	0.199153	8	F: GGGCTGCCTGGTGTTTGTAG	4p15.33	NM_031911	14950658-15056887	AAGGGGAGCCGGGGCTGCCTGGTGTTTGTAGATGTGGAAGCATCGTTCTCAAATCTGCTTTTTCTGTTGGCATCACAACCAGCTACCCAGAAGAAAGGCTACCAATCATATTTAACAAGGTCCTCTTCAATGAGGGAGAGCATTACAACCCTGCAACGGGGAAGTTCATCTGTGCTTTCCCAGGAATCTATTACTTTTCTTATGATATCACATTGGC[A/G]AATAAGCATCTGGCAATTGGGCTGGTACACAATGGGCAGTACCGGATAAAGACCTTTGATGCCAACACAGGAAACCATGATGTGGCTTCAGGGTCCACAGTCATTTATCTTCAGCCAGAAGATGAAGTCTGGCTGGAGATCTTCTTCACTGACCAGAANGGCCTCTTCTCAGACCCA…	GCa/GCg	P0075-1	FI592169
										R: TGTCAACGTACAGGAGAAATCCG						P0075-2	FI592170
802	P0612	SNPlex4.1	PROM1	2.6	2.9	2.5	5061	0.295154	6	F: TAAACAAAGTTTTTAAACACATCCAAC	4p15.32	NM_006017	15574385-15694766	AAAGTTTTTAAACACATCCAACGGCACGAATTCTTCATCTGCAACGTCTGCCAATCTTGGAAAAGAAACCTTCCCTTCNGGACTTGACAGAGCTCAGTGAGACCACACCNAGGGGCCTGAGAGTGGACGGCACGCNCGCCTGCTTTTTAGAAGCTCTGCTTGAACCATCTGAGCCTTCTGTGAAAGTTTCCATATGTAACA[C/T]GTTCATTAATTCCCAGTTTAGCCTTTGGAACAAGACAGGAATTTGGGCACAAGTCATCACATGAGATCTTAGACGCCTCGTTAGGGAAAGTACAGCCGATAGCAGAT	3'-utr	P0612-1	FI592171
										R: ATTCTGAAACCATCCTTTTATTGTTC						P0612-2	FI592172
803	P0575	SNPlex3.3	UGDH	34.9	34.7	34.9	3861	0.245536	6	F: TAATTGCAAGTGAAATAAGGGC	4p14	NM_003359	39176771-39205606	TCTAGCACAGGCTTCAATGTACTTCAGATCTGCTGCACGGCCTTTCCCCATTCCGTAGGTTTTTGTTGGCGTGTTCACCTGGTGAAAGCATATGGGATTAAGAACAGAGCATCCTTATGAAATTTACTGATTTCAAGATACACCCTGGACCGTCAACTGACTAATCAAGTGGGAG[G/T]TTAGCACCATCAGTAGCCCTTATTTCACTTGCAATT	Intragenic	P0575-1	FI592173
										R: ATTCTAAGGCTTCCCATTTTCATAC						P0575-2	FI592174
804	P0138	TaqMan	GNPDA2	41.6	42.2	40.5	2841	0.246575	4	F: TTATATTTTCTCTTCATCACACACAAGC	4p13	NM_138335	44398926-44423369	TGGAATGCTATCTTTATATTTTCTCTTCATCACACACAAGCTTTCTGCACGTGGTTGCCTTAGTCATCTTCCTGCAGTAGCATCTGGACATCAAAAGTCCTGCTATAAATCGTTGATATAGAAAATATGAAGA[C/T]ATGGCTGTGCCTAACAATACAGTTTACACCCTTTTGAAAAGTATGTGTAAGTGCATGTTTTTGTGCACCTTCTTCTATAGCACTTTTTTACAAATGTGCTCTTATTTTTATTTAATGATTTGGGTTCATGCACCTCATATAAGTATTTTGGCAATTATGAGCTTTATACCTAGTAACACACTTAAGGAAGATTTTTTGAAGTAAATTTTCTGATTATTGTTAAACTT	3'-utr	P0138-1	FI592175	DIAS0004271
										R: TCAAAAAATCTTCCTTAAGTGTGTTACT						P0138-2	FI592176
805	P0076	TaqMan	DCUN1D4	45.6	47	42.5	2277	0.0614407	5	F: TTTATTCTGACAACTGCTAAGATACCTCTG	4qcen	NM_015115	52404033-52477756	AAGCTTTAAGAGTTAGTTTGTGCCCTTGGTTTTTATTCTGACAACTGCTAAGATACCTCTGTAAGCCTTACCTTTTATT[C/T]TTTCACACATTGTATAATAAATGTATAGAATTCATTGACCAACTAAAAGGTTGGGTGTCTGTAAATGAGACCAAAACATGGGTTGCTTTTTTCCATGAAGTCGTTTCTCTCGGGGGTTACTGTGCGTGAACAGCAGCTAACCTGTTACTGTGAATGCCTCGCGTCGTCAGTATTTGCATCACCTTCATGAACGTGTGCAAGTCCTGTGACTCCCAGCTTAACTGAGATCCTGTTATGCCACCTAACTCGAGTACTGCAAACTGGTTTTAGGTTTTAATGGAATTGATGTACAATGATATCCCAT	3'-utr	P0076-1	FI592177
										R: TTGTACATCAATTCCATTAAAACCTAAAAC						P0076-2	FI592178
806	P0080	TaqMan	CPE	48.1	54.3	43.5	3361	0.398305	3	F: GGAGTGCTCATGAATACAGCTCC	4q32.3	NM_001873	166519540-166638926	GGAGTGCTCATGAATACAGCTCCTGCCCAGACGACGATATCTTCCAAAGCTTGGCCCGGGCATACTC[A/G]TCCTTCAACCCGCCCATGTCAGACCCAGATCGGCCTCCCTGCCGCAAGAACGACGATGACAGCAGCTTCGTGGAGGGAACCACCAACGG	TCa/TCg	P0080-1	FI592179	DIAS0004221
										R: GAAGCTGCTGTCATCGTCGTT						P0080-2	FI592180
807	P0608	SNPlex4.2	SRP72	49.8	54.3	45.1	2121	0.0245536	5	F: TACATAATTGACCTTATGTCCCAC	4q12	NM_006947	57028519-57064603	TGTAGGTATAGTGGTAGACATGAGTATATGTGTGTATTGTGTTCCTGAACCCCGTCTGGTCCAGTCTTAGTAAACACTTGCCCTCCTCGGATAGCATGTCTCTGAAAGTGGATGTTGATGCTCTTGAAAATTCTCCTGGTGCTACGTATGTTCGGAAGAAAGGCGGAAAAGTTGCTGGAGATAATCAACCAAAGGA[A/G]CACGGGTAATGCTTTTCATTGTAACATTCACTAATGCTGAATGTGAATTTTAAG	GAa/GAg	P0608-1	FI592181	DIAS0004663
										R: GACTTAAAATTCACATTCAGCATTAG						P0608-2	FI592182
808	P0201	SNPlex1	AASDH	49.8	54.3	45.1	1989	0.00660793	5	F: CCTGCCACTGGGAACAGAGTC	4q12	NM_181806	56899219-56948395	GCCACTGGGAACAGAGTCTGGAAGCATCACTGTGGAAAGCCACTCTTCTCTTCTCCAC[A/G]GTGCTGCCTACAATATGTTTGCATTGGCTGTGTAGACGGGAATTTACTTTGCTTTACGCACTTTGGAGAACAG	CaG/CgG, Q/R	P0201-1	FI592183
										R: CCAAACCTGTTCTCCAAAGTGCG						P0201-2	FI592184
809	P0077	SNPlex1	FGA	53.2	61.1	47.1	3780	0.348018	5	F: CTGTGGTGATGCCCTTCAAA	4q31.3	NM_000508	155723730-155731347	ACTGTGGTGATGCCCTTCAAACACATCCTTCAGGTGCCCAAAGTGGCATTTTCAATATCGAGCTACCAGGATCCAGTAAGATTTTTTCTGTTTATTGCGATCAAGAGACCGATTTGGGAGGATGGCTTTTGATCCAGCAAAGAACGGATGGATCCCTGAATTTTAACCGGACCTGGCAAGACTACAAGAGAGGTTTCGGCAGCCTGAATGACAAGGGAGAAGGAGAATTCTGGCTAGGCAATGAATACCTCCACTTACTAACCCTGAGGGGCTCTGTCCTTCGGGTTGAGTTAGAAGACNGGGCTGGGAAAGGGGCTTATGCAGAATATCATTTGAGGGTAGGCTC[A/G]GAGGCAGAAGGCTATGCCCTGCAGGTCTCCTCCTACAAGGGCACAGCA…	TCa/TCg	P0077-1	FI592185	DIAS0004218
										R: CGATTAGAGCATCTCCTGCTGTG						P0077-2	FI592186
810	P0174	TaqMan	PHF17	62.2	73.7	55	1387	0.153191	4	F: TAAAGAAGCCCTTGCCTCTCAA	4q28.2	NM_024900	129950229-130015829	TGGTGGTGAGTGTAAAGAAGCCCTTGCCTCTCAACCACATGTAT[A/G]TGTAGCTTTTTTGTTAGAGATGAGAGGGATTCAGAAGGATAAACTGGAATCCTGGTGAGAAGCCTTATCCCAGCTCGACAACTGCTGTACTTGGGGTGCATGAGCTTTGGAGTCAG	3'-utr	P0174-1	FI592187	DIAS0004304
										R: TTTAGAATTATAAGTGTATGTTAATCTGAGTAACTTA						P0174-2	FI592188
811	P0579	SNPlex3.2	TNIP3	64.7	75.3	57.6	2300	0.00429185	5	F: AACCTTAAGATTTAAACCAAACCTTG	4q27	NM_024873	122272017-122304926	TAAACCAAACCTTGTGGTTGTATAAAGCAAGTGTNNGCATGGCTCCCCAATTTCACCCACTTTCAGTGAACCAACAGTATTGTTCTCCTCAGATGTATTTCCCAACCTGTAATTG[C/T]GGCTGGAATTTCCATCTGCGGGATCCATGTGTACCAACAGGTCCTGGGGCTGTGCAGGATCTACAAAAGCACCCAGTAAGTAAGAGC	TGc/TGt	P0579-1	FI592189
										R: TGAAAATTAGAGGCTGAGATCAATAG						P0579-2	FI592190
812	P0302	TaqMan	OSTF1	66.1	75.4	59.1	406	0.0211864	2	F: ACTGAACCAAGCAGCTCTGTC	9q21.13	NM_012383	76893210-76951930	TAGGTCCTTAAAGGCACACCACTGCAAACAGACAAAAAGAAACTTTGGGGTGCCAGAGTGAGGGCTGGAGGTGCATTATTTTGGCT[G/T]TTCACGCATGGTCTTTAGGATCAGCCAATCCGGGAAGAGATGTTGAGGCCATAACTTAAACTGGCAAACCAGGGCAAGTTAGAGTGTTGAGAGCTCTTTGTACAATTTGAACCCAGAACTCAAAATGAATTGAACTGTGAAGAAGGTGA	Intragenic	P0302-1	FI592191
										R: ATGAGTCCAGTCCTGCCTTTG						P0302-2	FI592192
813	P0562	SNPlex3.2	LARP7	68.5	75.5	61.6	3427	0.00423729	8	F: AAAATTTTTGTATTTCATGGTAATCTG	4q25	NM_016648	113777569-113798190	AAATTTTTGTATTTCATGGTAATCTGCANTAAGTAGTAAGACTTACAACATAGTAACTTTAAATCAGGCTGAAAAACCTTTATTGCTATTCGAAAGTGGGCCTCCTAAGTGCTAAATGATTAAATGTAAAGGATTCTTCCTGGTCTTTTTCTTTTCACATCTGCAGCAAACGGTGAAGAGTGTTGTCCCCAGGAGAAGGTTAATGCAACAGGACCTCAGTTTGTGAGCGG[A/T]GTGATTGTGAAGATCCTTAGCACCGAGCCTCTACCTGGCAGGAAACAAGTCAGGGTAATAATGCT	GGa/GGt	P0562-1	FI592193
										R: TCAGAACATTTTCATAAGGCTTAGTC						P0562-2	FI592194
814	P0614	SNPlex4.2	CASP6	70.4	80.9	63.3	4146	0.145374	6	F: TATCATGGGCACATCTTGGAC	4q25	NM_001226	110829234-110844078	GCACATCTTGGACTTTTTAATAGTGTTTTTTCAGTCACAGTAGCTGAAAACTAGAAGACTTGAGTGGCTTCGCCTGTCTTTTTTAGGTTATTATTCTCATCGGGAAACTGTGAACGGCTCCTGGTACATTCAGGATTTGTGCGAGATGCTGGGAAAATTCGGCTCCTCCTTAGAGTTCACAGAACTCCTCACACTGGTGAACAGGAAAGTGTCTCAGCGCCGAGTAGACTTCTGCAAAGACCCAGATGC[A/G]ATTGGAAAGAAGCAGGTTCCTTGCTTTGCCTCAATGCTAACTAAAAAGCTGCATTTCTTTCCAAAATCCTAATAAGGCATCCTGGTTTATGTGTCAT	GCa/GCg	P0614-1	FI592195
										R: AATGACACATAAACCAGGATGC						P0614-2	FI592196
815	P0673	SNPlex4.2	MAP2K1IP1	81	86.8	74.4	3599	0.00440529	8	F: AAAAACCACCTAATTAAAAGTATGCAC	4q23	NM_021970	101021394-101034726	GGCAAAGTGGCTCCAGTTACCTGGGTTTCTGGGCTGCTTGATACTCTGAGCTGTCACTTCAGGGACTGCCTGAGACAGGTTCTTCTAAGAGCCGCGGTCACATGATTT[A/G]CGACCTCCTCTGAGGTTCCAGGAAGCACTTCCCACGTCGCCGACGCAGGGATTCGCGAGACTTCCGGGGAGGTGCTTCGGCGAGGGAGCGCGCAGTCGCGCCTTTGCGCCCCGCCCCACC	Intragenic	P0673-1	FI592197
										R: GGCAAAGTGGCTCCAGTTAC						P0673-2	FI592198
816	P0081	TaqMan	ADH4	81	90.2	74.4	2642	0.279915	1	F: ACACCTGGTTCTACTTGTGCCA	4q23	NM_000670	100263855-100284472	GTCACACCTGGTTCTACTTGTGCCATCTTTGGCCTAGGCGGCATCGGTCTTTCTGCTGTAATCGGTTGTAAAGCAGCAGGAGCTTCCAGAATCATAGTTATTGA[C/T]ATCAAGAATGAGAAGTTTACAAAGGCCAAAGCCCTTGGAGCCACTGACTGCCTCAATCCTAGAGAGCTAGATAAACCCATTCAGGAGGTCATCATTGAAATGACCAATGGAGGTGTGGATTTTGCCTTTGAGTGTGTGGGGGGAGCTGACATCATG	GAc/GAt	P0081-1	FI592199
										R: ACACACTCAAAGGCAAAATCCA						P0081-2	FI592200
817	P0079	TaqMan	MAP2K1IP1	81.7	91.3	74.6	3313	0.396996	1	F: ACTCATTGTCAGCCTAGAAAAGGAA	4q23	NM_021970	101021394-101034726	GACTCATTGTCAGCCTAGAAAAGGAACTTGCTCCATTATTTGAAGAATTGAGACAAGTTGTGGAAGTTTCTTAATCGGGCAGATTTCAGTGTATATCTTACTACCTTCATTATAACAGACACAACATCAATCCAGCAATCTTTAGACCACAGCAGTACTTGTATCCATGTACTCAAGAAAGGGCCCCTGAC[C/T]CCACATTACACTAAAGAAAGAGCCTATAGATAGAATTTATGGACAGATCGACTGTTATCTTTTCTTGTGTAGGGTCTT	3'-utr	P0079-1	FI592201
										R: GATAACAGTCGATCTGTCCATAAATTCTAT						P0079-2	FI592202
818	P0193	TaqMan	MMRN1	98.1	110.1	88.8	2564	0.0730337	5	F: TTAGTGCTCATATCTCTGGATTTTTAGT	4q22.1	NM_007351	91019706-91094803	TTAGTGCTCATATCTCTGGATTTTTAGTGGTGGATGGAGTAGACAAGCTCGCATTCGAGTCTGAAAATATTAACAGGGAAATATACTGCAATAGAGTTTTGACTGGGGATGCCTTATTGGAATTAAATTA[C/T]GGGCAGGAAGTGTGGTTGCGCCTTGTAAAAGGAACAATTCCCGCCAAATTTCCCCCTGCTACTACATTTAGTGGTTATTTGTTATATCGTACGTAA	TAc/TAt	P0193-1	FI592203	DIAS0004322
										R: AATTTGGCGGGAATTGTTC						P0193-2	FI592204
819	P0619	SNPlex4.1	DMP1	107.4	126.9	92.4	4850	0.334802	4	F: TCTAAAGAAGATCTGGAAGAGAGTG	4q22.1	NM_004407	88790483-88804534	GCTCTGGGTCTCTGCTGAGGGGCTGTGGGCCTGGAGGCCCTCCTCCTGGCTGGAGCTGTTCTCCTCTTCCGTGGACTCTGGGCTTTCCTCCGAGGACAGGAGGCTCTCTTTGGATTC[A/G]GCGTCTGCCGGATCCTCTCTGGATTGGCTCTCTGAATTGGAGGGTTTGTCCAAGCTCTCCTCACTGGAGTCACTCTCTTCCAGATCTTCTTT	GCa/GCg	P0619-1	FI592205	DIAS0004673
										R: TCTCTATCTCCGTGGCTTTTG						P0619-2	FI592206
901	P0551	SNPlex3.3	RAB6C	0	0	0	4811	0.347534	7	F: TAAAACCACTGCAGGTATTTCC	11q13.4	NM_032144	73064342-73149849	GTGTTGTCAAAACTGTCATACATGAATCTGGTAATCAGTGATGTCTTTCCAACTGAAATGAAAAGAAAAAAATTCACTCAGTTAACATACTAAATTGGGTTCTCAAGCAATTTTCCTATAGAGA[A/G]CTGTAATTCAATTCATTGGGAAATACCTGCAGTGGTTTT	Intragenic	P0551-1	FI592207	DIAS0004614
										R: GACTGAATGTGAATAAAAGGATCTC						P0551-2	FI592208
902	P0695	TaqMan	UCP3	1.3	1.5	1.9	2317	0.267241	2	F: CGATTCCAGGCCAGCATACA	11q13.4	NM_003356	73388985-73397778	TAGCCGGACATGGTCCATCCCTCGCCTCTCCAGACTCCAGCATCACCACCCGGATTTTGGCGGGCTGCACCACGGGGGCCATGGCAGTGACCTGCGCCCAGCCCACGGACGTGGTGAAGGTTCGATTCCAGGCCAGCATACACGCCGGNCCC[A/G]GGAGCAACAGGAAGTACAGCGGGACGATGGATGCCTANAGGACCATCGCCAGGGAGGAAGGGGTCCGGGGCCTGTGGAAAGGTAGGTCCGGACTCCAGGCTGGGGGACTTCGGCAGCGCTTTCCCTTCCCAAGGGCTG	aGG/gGG, R/G	P0695-1	FI592209
										R: CATCCATCGTCCCGCTGTA						P0695-2	FI592210
903	P0064	TaqMan	RPS3	4.8	5.7	3.1	3580	0.439655	3	F: CACAGGGGCATTTATACTTCTGA	11q13.4	NM_001005	74788210-74794380	TGGGAAACTTCGAGGACAGAGAGCTAAATC[C/G]ATGAAGTTTGTGGATGGCTTGATGATCCAC	TCc/TCg	P0064-1	FI592211
										R: CTTCATTTGGTAGAACGGTGTAGG						P0064-2	FI592212
904	P0549	SNPlex3.2	CCDC83	26.7	27.6	25.6	4737	0.428261	5	F: GCCATTCAATAATAACTGCCTAATC	11q14.1	NM_173556	85243792-85308699	ACTTCTTTCCTGTGAGTTGCAATCTATCCTCAGATAAAGAGAATGGCTGTTAGTA[C/T]TTACTCACTTCAGTTTACCTCGTCTTCTAAGAAATTCAACTTTTAAAAGTGCATTTGCCTGAGGGGAAGATCTATCCTGTATTATTTATTACTATGTTCACTCTAAGAAAGAATGGGTGGGACTTTTTTCCAGATCACTTGCAGAACTTGGTTGCATGATTAGGCAGTTATTATTGAATGGC	Intragenic	P0549-1	FI592213	DIAS0004612
										R: ATTTTCTAGATATGCAATGACTTTCAC						P0549-2	FI592214
905	P0065	TaqMan	PRSS23	27.9	29.4	26.4	4814	0.395299	5	F: GGACTTCCTGCTCAA	11q14.2	NM_007173	86189139-86199923	CAAGGGCAATGCCAATGACATTGGCATGGATTACGACTATGCCCTCCTGGAACTCAAAAAACCCCACAAGAGAAAGTTCATGAAGATTGGGGTGAGCCCTCCCGCCAAGCAGCTGCCGGGAGGCAGAATCCACTTCTCGGGTTATGACAATGACCGACC[A/G]GGCAACCTGGTGTACCGCTTCTGTGACGTCAAAGACGAGACCTATGACCTGCTCTACCAGCAGTGTGACGCCCAGCCCGGGGCCAGCGGGTCCGGGGTCTACGTGAGGATGTGGAAGAGACAGCAGCAGAAGTGGGAACGAAAAATTATTGGCATCTTTTCTGGGCACCAGTGGGTAGACATGAATGGTTCAGATTTGCTACTGGATTAAAGGAAACTATCTGGATTGTAGGGAG…	CCa/CCg	P0065-1	FI592215	DIAS0004206
										R: GGCCACGTTGAAATC						P0065-2	FI592216
906	P0321	SNPlex2	MYLIP	30.1	30.9	29.9	3901	0.449115	3	F: ATTGAAAAAGGTGGTTATAGAGTCC	6p22.3	NM_013262	16237296-16256458	GCCCCAGCCATGCTATGCTAAGTGATGAGGCTGGACCGGTGCTGGTGGAGGTAGAGGTGGAGCGAAAGCCAATGG[C/T]GAGGACTGCCTCAACCAGGTGTGCAGGCGATTGGGAATTACAGAAGTTGATTATCTTGGACTGCAATTTACGGGTAGCAAAGGTGAAAGTTTATGGCTAA	GGc/GGt	P0321-1	FI592217
										R: ATTTAGCCATAAACTTTCACCTTTG						P0321-2	FI592218
907	P0289	TaqMan	CASP4	45.7	41.6	43.5	3351	0.00211864	7	F: TGGTTAGAATAAACATGGTAAAAGATG	11q22.3	NM_001225	104318804-104345373	TGAGGGAGACACAGGGTATGTCGAACGTTGATGTCTTTACAGCAAATCGTGGAGAAGTGTGGGTCAGTGACTCTCCAGCAACCTTGGCAGACAGCTCTTCAGAGTCACCTGAGGACCT[A/G]GAGGAGGATGCCGTTTACAAGACCCACGTGGAGAAGGACTTCATCGCTTTTTGNTCTTCAACACCACGTATGTGTCTTTCAGTTGCAGACAAGGATTTGTGGACTTGAGGCTACCCGGGCATAATTATAGAACATCAAGATAGGCTCTGTGGAGCAATGATTTGATATACA	CTa/CTg	P0289-1	FI592219
										R: TTTGTATATCAAATCATTGCTCCAC						P0289-2	FI592220
908	P0055	TaqMan	KDELC2	46.3	46.1	44.1	4524	0.112766	7	F: AATACGCCGAGCGCC	11q22.3	NM_153705	107848062-107874323	AAATACGCCGAGCGCCAGACCAGCAAACCC[A/G]AAATACGTGATGGAATGGAATTAGTTCCTCAGCCAGATGATAGTTCATCTATCTGCCAATGCCACAGGAAAACACCTTTAAGAGAAGAGCTTTAA	aAA/gAA, K/E	P0055-1	FI592221
										R: TTTCCTGTGGCATTG						P0055-2	FI592222
909	P0066	TaqMan	CRYAB	48.4	49.5	46	5638	0.288462	7	F: GGACATTGCCATCCA	11q23.1	NM_001885	111284560-111287704	GCCATCCACCACCCCTGGATCCGCCGCCCCTTCTTTCCTTTCCACTCTCCCAGCCGCCTCTTTGACCAGTTCTTTGGAGA[A/G]CACCTGTTGGAGTCTGATCTCTTCCCAGCTTCTACTTCCCTGAGCCCCTTCTACTTTCGGCCGCCCTCGTTCCTGCGGGCACCCAGCTGGATTGACACTGGGCTCTCAGAG	GAa/GAg	P0066-1	FI592223
										R: GTGCCCGCAGGAACG						P0066-2	FI592224
910	P0669	SNPlex4.1	AMICA1	60.1	73	50.7	5176	0.22467	7	F: ATAATTCTCTAGCTCTCAGTAACCCTC	11q23.3	NM_153206	117569888-117600939	GGTGGCTTCTGATTTCCCACCTGATTCTGCTTCGTCGATCACNTCTTGTGTGGTTATTGAGGAGTAGATATGTTTCTAGAGGAGGGAAAATTGCATGAAAGTTCCTAAACTCC[A/G]TAAGTCTTAGGACACGCCAGAGAAAAGACCATCTACCACTGTTCATGGGGCATCAACCACTAACACCAGTGGGTTCAGAGGGTTACTGAGAGCTAGAGAATT	Intragenic	P0669-1	FI592225
										R: AAAATCTCTGCCCTCAGCAG						P0669-2	FI592226
911	P0670	SNPlex4.1	CD3G	61.2	75.8	51	1714	0	5	F: ATTCTTATTGCTATCAGTACACCATTG	11q23.3	NM_000073	117720317-117729979	TCTCCCATTCTGAAATTTTACCACTATTATCGAGCAATGTCTCTTTCATTCCACATTC[A/C]CTTACCTGATAAAGTTGGTCATTGGATAACAGTGTCTGCTTGTCTGAAGCTGCACAGGAAAAAAAACAACAACAACAATGTACATATATACAAGGTAGAATGAATAATAATTTGGGTTATATTCACACAATGGTGTACTGATAGCAAT	Intragenic	P0670-1	FI592227	DIAS0004717
										R: TTCACCTTTTTCTCACTAGACTCTG						P0670-2	FI592228
912	P0749	SNPlex5.1	TRIM29	63.1	78.7	51	3844	0.295259	4	F: GCCTCTCTGGGCTGACTC	11q23.3	NM_012101	119487205-119514073	CCTCTCTGGGCTGACTCAGCAGAGCCCAGCGATGCCCTAGGGGACCAGCTCCTGCTCCTGCCCCCTGCTGACCTGACCTTTCTCCTGCCCAGGGGGTGACCATCGCTACCTGAACAACTATGGTAACAGCTATAATAGCGAGTGGAGCGCTCCAGAC[G/T]CCATGAAGAGATACTCCATGTACCTCACGCCCAAGGGTAAGGAAGGGAGCGGATCCGCAGAGGGCGTGATCCGGGAGAGACTCAGCCAGGTTCCCC	tCC/gCC, S/A	P0749-1	FI592229
										R: GACCCTCTGGACAGGTGC						P0749-2	FI592230
913	P0698	SNPlex5.1	FOXRED1	66.8	84.3	52.8	4722	0.357143	5	F: TTTCTCCATGACTCGTGATCTG	11q24.2	NM_017547	125644265-125653236	TGTGCGCTGCGGCCAAGTTCATCCCTGTTCCCCCGTCTCTGTGTGCTTCAGTGTCTAAGGGAAGCTCCCAGCCTTCCAGCTTTCTTTCCTCATGAAACNAGAGGAATCCCCCT[C/T]TCCTTCCTCTTCAGGGCTTCAGGGGCATATTTTATTTTCTTTTTCCTATAGGTTTCGTCTCTTCATCTACCCACATGGAGACCATCAGTGGGGAGGAAGTGACTTTGAAAAGGATCCATGAAGTCCAAGTAAGTTCCCAGTTTAGGTTTCTTCTTTACCGAAGTGCAGAGGCGAGAACAGCAATGATTCCTTTTGATTTCCT	Intragenic	P0698-1	FI592231
										R: AAGGAAATCAAAAGGAATCATTG						P0698-2	FI592232
914	P0521	SNPlex3.2	NFRKB	68.5	89.4	53.4	1753	0.00214592	4	F: TAGGAGATGTTGGACGGTGG	11q24.3	NM_006165	129238888-129267993	TGGCCCTGCCCATCCCTCACCACAGCACTTACTTGGCCCCGAGGTTGCCTTTGATGATGGGGGCTGTGACCACACTCTTGCCCTTCATGGGCTGGCTAATGACAGACAGGGGAAC[C/T]GTGATCCGTGCGGGCANCTTCCCCTAAAGAGAAAAGGCTGTCAGGTTAGGGACAGGAGGAGGTAAGGACCACCGTCC	ACc/ACt	P0521-1	FI592233
										R: TATGGTATAGGCCTGAAGACAGGATAG						P0521-2	FI592234
915	P0249	TaqMan	ACAD8	70.7	90.6	54.4	2879	0.120087	5	F: TTTGAGCAAAGTTTGGGGATAG	11q25	NM_014384	133628617-133640954	TTTGAGCAAAGTTTGGGGATAGGCTAGTCCTATAGAGTGAACTTTAGGAAGGTCTCAAGCGACGAAGTCNCAGGATAGTAGAGCCTCTGCATCCCAGGCCGTGGTCAACAGGAGCTGCCCTGAGCGGGGACCTTTGGGCAGCCATCTAGCCCCTGATGTTTGCCAGGTGGGGTGGAACTCACAGCCAACCAGAGCGGTGATCTTTGAAGACTGTGCTGTCCCCGTGGCCAACAGAATCGGGGACGAGGGCCAGGGATTTCTCATTGCCCTGAGAGGACTGAACGGAGGGAGGATCAATGTCGGTGAGGACCCAAG[G/T]CTGGGGGCAGGGGGCAGGGGTGCANCCCTGTCACTGGCTCACAGGAGATGT	Intragenic	P0249-1	FI592235	DIAS0004368
										R: ACATCTCCTGTGAGCCAGTG						P0249-2	FI592236
916	P0533	SNPlex3.3	THYN1	71	91.8	54.4	3447	0.118304	5	F: TTTTCTCTCAGCAATCAAGACAG	11q25	NM_014174	133623383-133628474	TTCTGGCTCTGACTTCATCAGCCAGTATCTGTTGAGATTCTTCCCACAGTCTTCAGAGGCTTCTGAAGTCTCCTGGAGGCCGGAGTTCTCCACTTTAGCAGATGCCTCACACTCGTTCTTTGTTTTAGTCCGTTTTCCTTCTG[G/T]CCCCTTCTTGTCTGCAACAGGAGAAGCAGAAAGCACAGAACTGTCTTGATTGCTGAGAGAA	Intragenic	P0533-1	FI592237
										R: TTAATGGCAATGTATCCTGCTG						P0533-2	FI592238
917	P0050	TaqMan	ZC3H11A	74.8	97.9	55.4	3297	0.2	3	F: TTTGTGCTGCCTCCA	1q32.1	NM_014827	202031422-202089875	TTTTGTGCTGCCTCCAACTCACTCCTCTTCAGATCTCTCCCCACCAGAAGCATCTGGCCCATCCTCATCCCAGATGAC[C/T]ACAAAAACTCGCCGACTCAGCTCTACTTCAACAGGAAAGCCCCCACTCTCTATGGAGGATGATTTTGAGAAACTAATATGGGAGATTTCAGGAGGCAAACTAGAAGCTGAGATTGACCTGGATCCTGGGAAGGATGAAGATGACCTTCTGCTTGAGCTATCAGAAATGATTGATAGCTGA	ACc/ACt	P0050-1	FI592239
										R: TGATAGCTCAAGCAG						P0050-2	FI592240
918	P0280	TaqMan	SLC41A1	77.8	102.9	58	1443	0.464444	2	F: TCTTTCTCCAGGTGCTGATTC	1q32.1	NM_173854	204024847-204048821	TGGGGCCGGGGCCTGGACCCAGACAACTTCTCCATCCCGTACTTGACCGCTCTGGGGGACCTGCTNGGCACCGGGCTCCTAGCACTCAGCTTCCATGTCCTCTGGCTCATTGGGGACCGGGACACGGATGTGGGGGACTAGCCTGGTCA[C/T]GCACCCTTCTCTCCACCCCTCTGCACTTTCTGTTTGAAATATGTTTGGGTCCCCTTCCCCCACCCCACTCCACACGCCCACCTCTTTCCAGGACTTCACTTTGATACCGAATTCTCATTATTTTCAATGGGAATTTTTATACATTGAGCCA	3'-utr	P0280-1	FI592241
										R: ACTTGGCTCAATGTATAAAAATTCC						P0280-2	FI592242
919	P0141	TaqMan	TMEM60	86.2	112.2	66.7	1568	0.106383	3	F: CCCTTTTTTCGACTCTGCAA	7q11.23	NM_032936	77260982-77265683	ATATTTATTCCAGTCTGGATATTTGATACTATCCTTCTTGTCATGCTGATTGTGAAAATGGCTGGGCGATGTAAGTCTGGCTTTGACCCTCGACATGGATCACACAACATTAAAAAAAAAGCCTGGTACCTG[A/G]TTGCAATGTTACTTAAATTAGCCTTCTGCCTTGCACTCTGTGCTAAACTGGAACAGTTTACTACCATGAATCTGTCCTATGTCTTCATTCCTTTATGGGCCTTACTAGCAGGGGCTTTGATAGAGCTTGGATATAATGTCTTTTTTG	aTT/gTT, I/V	P0141-1	FI592243
										R: TGGAAGCAGTATAAAATTACATTTGG						P0141-2	FI592244
920	P0658	SNPlex4.2	BCAP29	92.3	116.4	72.7	4701	0.475664	5	F: ATAGAAGAAATTTTGTATGTGTGTTTG	7q22.3-q31.1	NM_018844	107007946-107058401	TTTCTGTTAGCAAAAGTACATTTTAGAAAAGTATAAAATACTGAAAAGGACAAAGAATAAAATAAAGACTAGTAATTTAAAATATGTTATTCAGCTCTTTTCCTGGAAGAATGTCTGACTGTTGCAATCCAAGCTTACTTCTTTCTATAACTCTCTTTTCTGATAGCTTTTGAAAAACTATGGCAAAGAAGAAGA[C/T]CACATTTTGGAAGAAGAAAATAAAAAACTAGTCGAAGACAAGGAAAAACTGCAAACTGAATTAAAGAAGGTTTCAGATGGTAACGGTGTATGCGTGTGCAGAACGTAGAAAAAGTATCATG	GAc/GAt	P0658-1	FI592245
										R: TCATGATACTTTTTCTACGTTCTGC						P0658-2	FI592246
921	P0099	TaqMan	STARD3NL	94.8	119.7	74.6	3536	0.497826	5	F: AAGGTGAAATGGTGACATCCACT	7p14.1	NM_032016	38184376-38236760	AGATTTATTTATTGTAATACCTCACAGACATTGTATCATATCCACATACATTTGATAGCCTGCCT[A/G]TGGCTGGTAAGATAATGTCATGATCCATCCTGTTTTCANTGAGACTGAGTCTGATCTGTTAATGAATAGTTGCAGAACGTCTCG	3'-utr	P0099-1	FI592247
										R: ACGAGACGTTCTGCAACTATTCAT						P0099-2	FI592248
922	P0657	SNPlex4.2	CUL1	95.7	120.9	75.5	2974	0.105727	4	F: AAAACTTGATTCAGAATGTTTGG	7q36.1	NM_003592	148026866-148129134	ACTTGATTCAGAATGTTTGGGGAAGCTTTTAATAAGTATCATCTATTGAGATCCATTGTGGATATTCTACATTATTCTGTGGAAGAACAGATTATGAAAGAGAGATAAAGTGTAGGACAGCCTAAACCTTCCCTCTTCCCCGTGCTAAT[C/T]TGAGAACTAACCACTTGAATGTTCAGAACCACACTCTAATGTGGTTTGGTTGAGTGGTGCTTGTTTGATAAATGTTTCCTGATTTATTTTAAAACACTATACCTTTTAAAATTTTTCAGTTCCAAGAACCCAGAAGAAGCAGAGCTAGAAGACACACTCAATCAAGTGGTAAGAAGCTCCAGGGTCACGTCAATGTGCAAGTAG	Intragenic	P0657-1	FI592249
										R: AAAAGGCTACTTGCACATTGAC						P0657-2	FI592250
923	P0325	SNPlex3.1	SERPINC1	100.7	123.7	82.9	5872	0.360619	7	F: AAAACAAAAGGCCTATGAGGAAC	1q25.1	NM_000488	172139562-172153096	AAAACAAAAGGCCTATGAGGAACTGCTGTGTCTATGGATGATTTACCATCCTGTAATGAATTGCAGAGTAGCTAATGTAGCAGTTTGTTTCTTATTTGACCTGCAGGTAAATGAGGAAGGCAGTGAAGCAGCAGCAAGTACCACCATTGGGATCGCTGGCCGTTCGCTGAATCCCGCCAGAGTGACATTCAAGGCCAATAGGCCCTTCCTGGTTCTTATAAGGGAAGTTGCTCTGAATACTATTATCTTCATGGGCAGAGTAGCCAACCCTTGTTAAA[A/G]TGTTATTCTTTATACTTCTTCCTATTTTGGTTTGTGAATAGAAGTAAAAATAAATACAACTACTCCCATATCTCACAATTATGA	Intragenic	P0325-1	FI592251	DIAS0004436
										R: CATAATTGTGAGATATGGGAGTAGTTG						P0325-2	FI592252
924	P0418	SNPlex3.2	C13orf1	102.2	125.3	84.2	4640	0.32287	6	F: TCTGGAGAGCTTATCACAGAGTACC	13q14.2	NM_020456	49384843-49408477	TCATCTCCCCGCACAACACGCACATGCCTCCCCATGCCTCCCACTGCCCAGCGGGCTGAGTTGCCCTGAATGTCTCCCACTCTCAGCCCCCCTAAAATGGATGACTTGGGGGAGACGTGGAGGCTGANGGCTGAGANTGCTGTCAGATATGATCTAGAAAAACAGAGCTCTGGGATCAGGAACCACACAGGTACCATGGTT[G/T]CCATGGCAACCAGCTGCTAGTTTGAATGAAGACAGCAGTCAGNCGTCGTGGCCGTGACAAGGCCTCTGTCTCCAGGNGCGGTGCCCTGCCATCTCCTGAATG	unknown	P0418-1	FI592253
										R: ATGCATTCAGGAGATGGCAG						P0418-2	FI592254
925	P0184	TaqMan	CACYBP	102.4	126.9	84.5	1856	0.00425532	6	F: GCCTTCCTATGACACTGAAACAG	1q25.1	NM_014412	173235194-173247786	AAAGCCTTCCTATGACACTGAAACAGATCCTAGTGAGGGATTAATGAATGTTCTAAAGAAAATTTATGAAGATGGAGATGATGATATGAA[A/G]CGAACCATTAATAAAGCCTGGGTGGAATCAAGAGAGAAGCAAGCCAAAGGAGATACAGAATTCTGA	AAa/AAg	P0184-1	FI592255
										R: TTGCTTCTCTCTTGATTCCACC						P0184-2	FI592256
926	P0324	SNPlex2	RASAL2	107.2	129.1	91.4	5316	0.391593	5	F: TCTTTTTAAAGAAAAGCTTCCG	1q25.2	NM_170692	176330253-176710178	GTAGTTATAACACGATTACATTTCATCTCTTCTTTGCTTAACTAGATACCTGTGGAAGGAGGACAGGAGCAGCCGACAGATTCCACCAAAGG[C/G]CGATGCCTGAGGAGAACTGTCAGTGTCCCCTCCGAGGGTCAGTTTCCTGAGTACCCACCAGAGGGCGCCGCTAAACTGGGTAAGCTACTGTGTAAAAGGAACGACATGCCTGATTTTTATTTGGTAACTTAT	GGc/GGg	P0324-1	FI592257
										R: CTATAAGTTACCAAATAAAAATCAGGC						P0324-2	FI592258
927	P0255	TaqMan	IVNS1ABP	116.6	138.9	98.4	2243	0.166667	2	F: CCTCGGGCACAACCAGAAAA	1q25.3	NM_006469	183532147-183553091	ACATCTTATGACTAGGGAAATGTAGAGTCTCTTTAAATTGATGATCTGTGTTTTAGGAGTTCTCTCATGGCGCAGTGGGTTAAGGATCCAGGATTGTCACCGCAGTGGCTTGGGTTGCTGCTGTGGCACGGGTTCCATCCCCTGTCTGAGAACTTCCACATGCCTCGGGCACAACCAGAAAAAAAAAAAAAAAAAAAAAAAAAAATCTGTGTTTTAGTTTTAAG[G/T]TCTTGGTATGATAAATGATAAATAACCCTTTTTCCAATAGGTTGAAAGCCGATAAGGAATTAGTCAAAGATGTTTATTCTGCAGCAAAAAAGCTGAAGATGGACCGTGTCAAGCAGGTAGAGTACCAGAAGTAATATATAAGGTGTGCTGTTACTACAGGGTCTTAT	Intragenic	P0255-1	FI592259
										R: CGGCTTTCAACCTATTGGAAAAAGG						P0255-2	FI592260
1001	P0431	SNPlex3.3	F13B	0	0	0	3637	0.375	3	F: GCAACCACAAGTCATGAAATC	1q31.3	NM_001994	195274944-195303020	ACGCATTGGGGAGGCTCTGTCCATTTTCCATTCTCACAGCGTATCTCTTCCGATCCCCGTATCCCAAAGTTAAGTCCGCATTCAATTCGAACCGTTTCTCCATGACGGTAAGCGATGGAGTATGTTTGAACTCTGGAATTCAGAGGCAGAGGTGGAGGAGGACATCGGTTTCTTCTTCCTTACGGAAAAATANCNATATATTGAGTCATGTCATTACAA[A/G]AGATAATAGTTAAGATTTCATGACTTGTGGTT	Intragenic	P0431-1	FI592261
										R: GTCCTCTCATTTCCTTCTGAATAG						P0431-2	FI592262
1002	P0063	TaqMan	GLRX2	7.7	7	9.4	3135	0.274775	6	F: AACAATTTCTAATAA	1q31.2	NM_197962	191332223-191341867	GAAACAATTTCTAATAACTGTGTGGTGATTTTCTCCAAAACATCTTGTTCTTACTGTACCATGGCAAAAAAGCTTTTCCATGACATGAATGTTAGCTATAA[A/G]GTGGTGGAGCTGGACCTGCTTGAATACGGAAGCCAGTTTCAAGACGCTCTTTGCACAATGACAGGTGACAGGACT	AAa/AAg	P0063-1	FI592263
										R: TGCAAAGAGCGTCTT						P0063-2	FI592264
1003	P0613	SNPlex4.2	EPRS	31.8	30.1	33.3	5551	0.278027	9	F: TCAACCAGTGGTGCAATGTG	1q41	NM_004446	218208567-218286623	CATTTTTCTTATGTTTATATTCAAAGCATTGCACGTATGGAAGCATTTTCCAANTATTTCGAATCACAGCTATAACTTCTG[A/G]TTATCACATAAAGTTGTTACTAAAAACCGAAATGCTCTCTCTAATGGTCAAATTGTGTTCTTGCCTCNTGCAGCGCTGGGAGTTCAAGCATCCTCAGCCTTTCCTACGAACTCGGGAGTTCCTTTGGCAGGAAGGGCACAGTGCGTTTGCTACGTTTGAAGAGGCAGCAGAGGAGGTATG	Intragenic	P0613-1	FI592265	DIAS0004668
										R: AGCATCATCAACAGGAAAGGTAAC						P0613-2	FI592266
1004	P0353	SNPlex2	WDR26	39.4	36.4	38.8	1939	0.0154867	4	F: AGCTTTTATTATGCCCGTTTTC	1q42.12	NM_025160	222639728-222688624	GGTGTTTCTTACATTGCATGGAGTCCTGATGACAACTATCTTGTTGCTTGTGGCCCAGATGACTGCTCTGAGCTTTGGCTTTGGAATGTACAAGTGAGCAAATTTC[A/G]TCTTTGGTTTAGTCTTTAAGTAATGCATACTCATACTGCACATATTTTTATAATATTCTTTATAGGACAGAATAATTCACCCTC	Intragenic	P0353-1	FI592267	DIAS0004457
										R: AAATTGAGGGTGAATTATTCTGTC						P0353-2	FI592268
1005	P0327	SNPlex3.1	PARP1	41.2	44.5	40.6	3675	0.287946	4	F: TGATACCCCAGCTAAGTGATG	1q42.12	NM_001618	224615016-224662399	TCAATGCTGCCTCAGTCTTGTTCCTCTGTCCCCTCTCCTAAAGGCCGTGTCCCAGGGCAGCAGCGACTCCCAGATCCTGGATCTCTCAAATCGATTCTACACCTTGATCCCCCATGACTTTGGGATGAAGAAGCCTCCACTGCTGAACAATGCGGACAGCGTGCAGGTAGCACCGGG[A/G]TTCAGGAGGATCCTGGGTCTCAGGTGGTGCTGGGCTG	Intragenic	P0327-1	FI592269
										R: ACTGGAAGAGAGCGACACC						P0327-2	FI592270
1006	P0445	SNPlex3.1	PTPRC	53.2	67.3	47.6	4353	0.247788	5	F: TTCCAATCCTCATGGCTG	1q31.3	NM_002838	196874424-196993168	AGTAAGAAGCCAAAACTGAGGATAGCGACTGCAGGCTGGAACATACCTCCACCTGAACCATCAGGCACCTCTGTCGCCTCAGCTTGACAACATAGCCATAGACATCCAC[C/T]TTGTTCTCTGCCTCCAGGCCTTCCAGCATGGCATCAATCCCAATGTAGGTGCCTGTGCGTCCAACGCCAGCACTGATGAAACAAATGAAAAGGTTGGAGGCATGACTGCGGCAGGAAAATGACTGGAAAATCCAGCAAGGATGATGCAGAGAAAACAGTTTCTTCTCCTAGATTATTTCTGCAAGTAGGAATTGCCAGGGGAAGGGTGGCCCTAACAGCCCAGCCATGAGGATTGG	AAc/AAt	P0445-1	FI592271	DIAS0004528
										R: ACCACAAAGATTTAAGTAAGAAGCC						P0445-2	FI592272
1007	P0429	SNPlex3.3	CSRP1	61.5	88.2	48.8	2104	0.25	5	F: GGCTGATGTGCCAGTGAAAG	1q32.1	NM_004078	199719281-199745207	CCTTCTCGGCTGCGTAGACGGCCTGGCTGCACCGCGGGCAGCGCTCGGAGCCCCCGATCTTCTGGGCAAACTTGGATGCGTTGGGGTTGGTGGTGGGCCGGTGGCCCGGGGTCCTGCTCGGGGAAGGGCGTGGAGTGAGGTGACACACA[C/T]GGAGCAAAGCATGGTGTGGGCNGGACCCCACCTTCATCCCACTCAGCCAGTTACAGGGCCTAGGGGGCCTCTAGGGTCACCTCCCACTTTACAGAAGGACACACCAAAGTCAGCACAAGGTCACTTTCACTGGCACATCA	Intragenic	P0429-1	FI592273
										R: GGTCCACTTGCAAAGGTCAG						P0429-2	FI592274
1008	P0399	SNPlex3.1	CTSL2	66.9	106.8	49.7	1789	0	4	F: TGTTTAGATGTATGGGCTCTTGTTAG	9q22.33	NM_001333	98834760-98841413	GGTGTCTGTTATCTCTGAAAATGTTCAAAAGCAGAGCTGTAATGGCAAGAGAAGGAGCTCCATTTACCCTTCCAAGGTACGGATAGGATTCCTCTGTGTCCAGGCCTCCATTGTCCTTCACGTACTGGAAGGCATTATCCATTAGGCCACCATTGCAGCCCTGATTGCCTTGAGGCCGAGAACAGTCCACCAGGTTCTGCTCACTCAGTGAAACAAGCTTGCCGGTTTTCCGGAACATCTGTCCTTC[A/G]AGGGCGCCGGTGGCACTAAAAGCCCAACAAGAACCACACTGACCCTGAAAATAAAAAAG	CTa/CTg	P0399-1	FI592275
										R: TATGGTGTCTGTTATCTCTGAAAATG						P0399-2	FI592276
1009	P0380	SNPlex2	ISCA1	68.8	113.2	52.3	2338	0.0347222	4	F: TGTGGAGAAAGCTTTAACATCTG	9q21.33	NM_030940	88069287-88087310	CATGCAGCTGCTTCTAACAGAAAGGATGCAGAAAGAATGACTTGAGGGGAGGACTTAAAAAANACCCCCGAAGCATTTTG[C/T]TTTCTGTCCCCTAAAAAGAACACAAATACCCAGCTTTCTGGAATCTAACACACTGGCTTCGTCTTCAAAATGCATCACTTTATTTTCCTTGTAAGGCAGTCATACGTTACAAACCTTAAGCACGTGACAGTCACATGATTTCTCCAATAAGCCCCAGAGCATCCGCAGCTCTCCTGGGGCCAACGGCCCGAGCAGTCCTGAGGAGTCAGATGTTAAAGCTTTCTCCA	Intragenic	P0380-1	FI592277
										R: CACACCTGTGACGAATGTTTC						P0380-2	FI592278
1010	P0720	SNPlex5.1	ZCCHC6	70	117.1	52.9	2381	0.0363248	4	F: ATGACATCTCTTGTTCCTTCTATTTC	9q21.33	NM_024617	88092468-88159189	AGAGGAATTTGATTTTAAAGAACATGTTATTAGCATCAGGAGAAAAAGTCTGCTTACAACTTTTAAGAAACAGTGGACCTCAAAGTACATTGTTATTGAAGGTACAAATAAAATCAGTCTTAAAACTGCATAGAACATAGAGCTTAACCTCTGAGGGTGTTTTTCTTCATCCTTGGAGAGCTCTTACAGAGCAGCTCTGAGCCGTTTTCAAGAGATC[A/G]ATGACCTCCTGTGGGGCGTCTGACAAATGCAGGAATCTTTGT	Intragenic	P0720-1	FI592279	DIAS0004765
										R: AACAAAGATTCCTGCATTTGTC						P0720-2	FI592280
1011	P0232	TaqMan	DCTN3	74	122.5	55.8	2704	0.00635593	6	F: TTGAATACAAGAGAAAGGGATGG	9p13.3	NM_024348	34603549-34610496	TTGAATACAAGAGAAAGGGATGGTTTTTTTTGGGAATCTGAGGGATGAGGGTTCTTTATCTTCTCCAAGCCTTGAGCCAAGTGGTAAATCTTGGAATTAACTTCCACT[C/T]CCCTTGTAGGTGGCTGATGGGCTGGTCAAGGTGCAGGTGGCTTTGGGGAACATTGCCAGCAAGAGGGAGCGGGTGAAGATTCTATACAAAAAGAGTAAGTGCCTCCCTGAGGTGCCTGCCTGCTCTCACTCCCAAGCCTATGCTTCCTGGTTCCTTGCCCAGGCCCTTCAGCACGTAGATCACTGGAGTGGCCCTTTGGGGATAGGAGGTAAAGACATTTCCCTGATGCAAT	Intragenic	P0232-1	FI592281
										R: ATTGCATCAGGGAAATGTCTTTAC						P0232-2	FI592282
1012	P0228	TaqMan	LIN37	82.5	126.7	63.1	1963	0.165909	4	F: AAGAGTGGAGACGTGTATAAGCTG	19p13.12	NM_019104	40931352-40937257	AAGAGTGGAGACGTGTATAAGCTGCCTCCACCCACAGCTTCCGGGCCACCTGGAGACACCTGCAGATCCCGAATTCCACCCCACTCCAGCCTGAGACCCAGGGTGCCCCTGATGA[T/C]GAGCCCTCCCAGCCTGAGCCCTCACCCTCCACACTCATCTACTTAAACAGGCAGTGCTGGAAATGCATCCACCAGAGGTGGAAGGAGGCATCCCATCGGAACCAGCATCATTACTCAGAAAGCATGAAGATCCTATGGGAGATGTATGAGCGACAGTGATGGTCCCTGGTCCCCCATCTCAAAAACATTCCCTGCGCCACCCCCCCCCTACACACACACAAAAAGTTGGACCTTTGGGAAAAGCTTAAT	AcG/AtG	P0228-1	FI592283
										R: ATTAAGCTTTTCCCAAAGGTCC						P0228-2	FI592284
1013	P0111	TaqMan	P0111	85.4	142.6	64.2	2875	0.4163	4	F: ATCTTGGGGACAAGATTCCACACC	1p31.1		84482662-84483083	TGAGTAAATACAGGTAAGGCACTTAGGTCA[C/T]GATTCACAGGTGCTGGGGTGTGGCATTGGC	Intragenic	P0111-1	FI592285
										R: CACTGAGCCATGCCAGGAAC						P0111-2	FI592286
1014	P0148	TaqMan	PTCHD3	90.4	154.4	65.6	4116	0.309829	6	F: TATATGGGTGTTTCCAAGTGCA	10p12.1	XM_370541	27727122-27743303	TATATATGGGTGTTTCCAAGTGCAGGAAGGTTTAGATCTTCGAAATTTGGCAAGTGATGACTCCTACATCACCCCATATTTTAATGTCGAAGAAGAGTATTTTTCAATTTATGGTCCCAGGGTCATGGTCATC[A/G]TTACTGAAGCTCTTGACTACTGGGATGAAGCCACTAGGCAAAAACTNGAAAAATGTCTGCAAGATTTCGAAAACAACGTCTATGTGGATAAAAATCTTACAGAGTTT	aTT/gTT, I/V	P0148-1	FI592287
										R: TCCACATAGACGTTGTTTTCGA						P0148-2	FI592288
1015	P0506	SNPlex3.3	GAD2	102.1	162.6	74.6	1169	0.00442478	5	F: CGATGGAAGGAGGAAGGG	10p12.1	NM_000818	26545242-26633493	CCTCTGGTCTGGCACTCACCGCA[A/T]AGCTTGTTTCCGATGCCGCCCGTGAACTTCTGGGCCACCTGACACCAAGCTCTCGCTGGAAGGAAAGACAGGCAGGAAGATAGCGAGGCAGAAAGAAAACAGCAGAAAGATGTGTGAAATTTCGTTCTTTGTGAACGTCGATACACCCAGGGTCCAGGAAGGGGCTGCCTGGTGCCTGGCACT	CTa/CTt	P0506-1	FI592289	DIAS0004577
										R: CCTCTGGTCTGGCACTCAC						P0506-2	FI592290
1016	P0068	TaqMan	ABI1	102.9	171.8	74.9	3916	0.487069	5	F: AGCTCTCATTTATGG	10p12.1	NM_005470	27075528-27189965	GGAGTCTGCAATCGAGTGACTGGTCTGTTCCCTGGGAACTATGTTGAATCAATCATGCACTATACCGATTAAATTTTTGCTTTTAAAAGTAGGTTCTTATTATCAGTCATACTGTGGGACTATTATGGTTAACAGAATTGTCTTAAAANTTTTAAAATGTGCCCATATTTTCAGGACATGCTGTTCTATTGGTATAA[A/T]GGAATGTCTACCTATAAGCATAAATCTCTGAGGCAGTTTGTGTATTGCTAAACAGCAATCTATACAGGAGGCTGTCGTAACTGATTATGCTCATATACTTACTTACACATTGTTAACTCTATGACCAGCCTAAATATTCTGGGGGTGTGGGGTATAATATTTAACAAATCATGATTCAGATTGTGCCATTACATGTT…	3'-utr	P0068-1	FI592291
										R: AATGGAAAAAATCTA						P0068-2	FI592292
1017	P0751	SNPlex5.1	C10orf112	111.1	177.1	86.4	3558	0.375	3	F: AATAAAAGAACTGGTTGGATGTATG	10p12.31		19827422-19896508	ATTTTCACGGGCAGAACAACTTCACTTCCCAGATATATATACTGCTCTTTCTACAGGGTGTGAGTAGGACTGGACACAAAAAGAATTGCCATTCCTCAGAAATTCCCAATTCTTCTGTATGTTTATATANTAAAAACCATACTTGTACTTCCCATTGTCTGAAGGCATC[A/T]CTTACCTCCAAACTCACATTCTGGGGTAAAGGAGATGTCATCGAGGGCAATAAAGANGTTCTCTCTCCCACTTACATCCGCTTCGAATGCCACCTTAAACGGACTGTTACTGGAAAGGGGTACATGTCCATACATCCAACCAGTTCTTTTATTA	unknown	P0751-1	FI592293
										R: TTTAGTCAAAGTTGTTTTGTTGCC						P0751-2	FI592294
1018	P0656	SNPlex4.1	KIN	131.3	199.1	101.7	5360	0.331858	8	F: AAGAAACCTTCACTGTGGAAATAG	10p14	NM_012311	7837373-7869950	GAAACCTTCACTGTGGAAATAGCCATGAGACGTGTGTTTCTTCCTCTTGGAACTGTTGAGTAAGAAGAGAAAGAAGGAGTGAAAGATTGCGAAGGAAATGTTTTGCCCTTGTTGGGAAGGCTCCCAACTCCAAAAGGTCTTACTTAGCAACGCAGTTAATACTTTACTCTGATTTTTGGTGAAAATGATTT[A/G]AAATGAAGGATTAAAAGAGGAACGATAATTTATTATCTTTCCTTCCATCTTTATTTTTTTCTTATTCTCTAGGAAATTATAGTGAAAATTATAACCAAAAAACTTGGAGAGAAATATCATAAGAAAAAGGGCNTTGTTAAGGTAAGGACATGAAGTTACGAATGGAATT	Intragenic	P0656-1	FI592295
										R: AAATTCCATTCGTAACTTCATGTC						P0656-2	FI592296
1019	P0208	TaqMan	ITIH2	132.9	201.8	102.5	5404	0.497872	8	F: GAAAATGACCCGCACTTCATCATAT	10p14	NM_002216	7785242-7831488	TCGAAAATGACCCGCACTTCATCATATACCTACCCA[A/G]AAGCCAACAGAATATTTGTTTCAATATTGACTCAGAACCTGGAAAAATCCTCAACCTTGTTTCTGATCCAGAATCAG	AaA/AgA, K/R	P0208-1	FI592297	DIAS0004335
										R: GAGGATTTTTCCAGGTTCTGAGTCA						P0208-2	FI592298
1020	P0070	TaqMan	AKR1C3	139.5	208.1	102.5	1723	0.199115	0	F: TCCCAAGAGTGAAGC	10p15.1	NM_003739	5126583-5139878	GTTCCCAAGAGTGAAGCTCTGGAGGCCACCAAATATGCCATAGAAGTTGGGTTCCGTCA[C/T]ATCGATAGTGCTTATTTATACCAAAATGAAGAGCAGGTTGGACAGGCCATTCGAAGCAAGATTGCAGATGGCACCGTGAAGAGAGAAGACATATTCTACACGTCAAAG	CAc/CAt	P0070-1	FI592299
										R: TCTTCACGGTGCCAT						P0070-2	FI592300
1101	P0744	SNPlex5.2	MTIF3	0	0	0	3268	0.39207	4	F: TTTTACGGGTATGAAAATCAGC	13q12.3	NM_152912	26907780-26922711	ACGGGTATGAAAATCAGCATTCTTACACTGGAAAGAATCACAAGTGTTTGGCTGTTTTCCTTTTCTAGGAGGAGCTATGCAACCAAATCCTCCAGACTATGCCTGGAATAGCTACCTTCTCTTCCAGGCCACAGCTCATCAGAGGGGGAAAGGCAATGATGTGTGTTCTTCGCCCCTTGAGCAGAAAGGAGGAAGC[A/G]AACAGAGCGGCACAGGGGCCCCCGAGAGGNGACCCGCTGAGCAGAGAAGACGGGAACCATGGGGCCTCCGAC	Intragenic	P0744-1	FI592301	DIAS0004786
										R: TGCTTGGAGGACCACAGAC						P0744-2	FI592302
1102	P0101	SNPlex1	HMGB1	4.9	5	5.7	4565	0.186099	8	F: TGGGCAAAGGAGATCCTAAGAA	13q12.3	NM_002128	29930877-29938081	AAAAATAATTAAACATGGGCAAAGGAGATCCTAAGAAGCC[A/G]AGAGGCAAAATGTCATCATATGCATTCTTTGTGCAAACTTGCCGGGAGGAGCATAAGAAGAAGCACCCAGATGCTTCAGTCAACTTCTCAGAGTTTTCTAAGAAGTGCTCAGAAAGGTGGAAG	CCa/CCg	P0101-1	FI592303
										R: TTCCACCTTTCTGAGCACTTCTT						P0101-2	FI592304
1103	P0009	SNPlex1	HMGB1	5.3	6.1	5.7	4566	0.186099	8	F: ATAATTAAACATGGGCAAAGGAGATC	13q12.3	NM_002128	29930877-29938081	ACGGGCACTGGGCGACTCTGTGCCTCGCTGAGGAAAAATAATTAAACATGGGCAAAGGAGATCCTAAGAAGCC[A/G]AGAGGCAAAATGTCATCATATGCATTCTTTGTGCAAACTTGCCGGGAGGAGCATAAGAAGAAGCACCCAGATGCTTCAGTCAACTTCTCAGAGTTTTCTAAGAAGTGCTCAGAAAGGTGGAAGACCATGTCTGCTAAAGAGAAAGGAAAATTTGAAGACATGGCAAAGGCGGACAAGGCCCGTTATGAAAGAGAAATGAAAACTTACATACCTCCTAAAGGGGAGACAAAAAAGAAGTTCAAGGATCCCAATGCAC	CCa/CCg	P0009-1	FI592305
										R: GCACAAAGAATGCATATGATGACAT						P0009-2	FI592306
1104	P0437	SNPlex3.3	MRPS31	13.5	7.4	18.4	3144	0.0959821	5	F: CATAGAAGCAGCATTTTGAGC	13q14.11	NM_005830	40201440-40243309	CTTAGTGGAGTTTCAAAAGTTACTTTCAAAGAAGAACATTTAAATTTTAACTCAAGTTACCTCTTTTGCGGAG[C/T]ATCTTCTGGCGCTTTTTTAATTCTGCCAATTGCAGTCTCCAAATTTTTAAGTTGTCTTTTGTTGGATGGCTTTGTAGTTTGTACATTTACTGTGCTTAATTCAACTTTCATGCCCTTAATAATATTTAGCAAGTCTTTTTTCGAATTCTCCTTTACACTGCCTTTGCTCTCTGTCTCCTTGGAAATCTCACAGGTTGGACCAGACTGCTCATCTTTCTTGC	cCT/tCT, P/S	P0437-1	FI592307
										R: AAAAAGCTTAGTGGAGTTTCAAAAG						P0437-2	FI592308
1105	P0161	TaqMan	INTS6	14.8	9.7	19.5	1529	0	4	F: TAAAATCTCTAATGAGCAGTGAAATTTT	13q14.3	NM_012141	50833702-50925276	GACTAATATTTTTACAAAATGTCATTAAAGAAGCATCAAGGTAAATAATCTGTTGTACACTCTGATATG[A/G]TGAAATGAGCCCCCAGTTTATATAGTTGATATTTTAACAGTGTCTATTTTATACTTGTTATGAATGTATATGACACACCATGTGTATATAAGCACTTCTCTCTTCTTTTCAGTTTATTGAAAAAATAGCCACAGACAAATTCTCCAGAAATCATGGACCCTTTCT	Intragenic	P0161-1	FI592309
										R: CTGTGTAGGGAGAAAGGGTCC						P0161-2	FI592310
1106	P0481	SNPlex4.2	C13orf1	15.7	12.1	20	5045	0.451111	7	F: AATTTGCACTCTCTTTTAAGACAAC	13q14.2	NM_020456	49384843-49408477	TTTGCACTCTCTTTTAAGACAACTCCTTTCATATTTGTGTTCTTCAGATCTGGGGAGGATTTAAACTGTT[A/G]TGTTTTTAGGAATCTGGGGTATTGGCGTTGCAACTCAGAAAGTTAACTTGAATCAGATCCCTCTTGGCCGAGATGTGCACAGTTTGGTGATGAGAAATGATGGAGCCCT	Intragenic	P0481-1	FI592311
										R: CCAGGCAAAACTATACATACTAGAAAC						P0481-2	FI592312
1201	P0665	SNPlex4.2	CCDC45	0	0	0	3253	0.167401	4	F: AGCAGTTTCCATTTCTCTATGTTTC	17q24.1	NM_138363	59932717-59964522	AGAACAGCTTAAAAAAGATGCATGTAAAGAAAATCGATCAAAGAAGAAACTCCAGGATGAAGTAAGTTAAGTTTAGGAATACAAGCCAGA[A/C]AGGGGAAGAGCTTATCCTTGAGAATAGCTCTTAAGAATAGAATTATTAACATCCTTCCCTTCTCTCCCACTTCAAGGTAGAAGAAGCCTTGCGAAGGCATGACCTCCTTACTGCGCTTGTCAAGAAAGAATATGAACATAACAGAAGACTGGTAGGTGCAGAGCAAATTGGGTATTATAATTTGAGA	Intragenic	P0665-1	FI592313
										R: ATCTCAAATTATAATACCCAATTTGC						P0665-2	FI592314
1202	P0662	SNPlex4.2	CCDC47	0.8	1.4	0.4	6074	0.40708	5	F: AAGGAAGGAAACTAAATGAGAGTTTG	17q23.3	NM_020198	59176347-59204689	GGCTCGAGTAGAGGAGAATTTCTTGAAGCTGACGCATGTGCAGAGACAGGAAGCTGCGCAGTCTCGACGTGAAGAGAAGAAAAGGGCAGAGAAGGAACGAATCATGAATGAGGAAGATCCTGAGAAACAGCGCAGGCTGGAGGTAAGA[C/T]GAACTTCTTATCACTGGGAAAAACTAAGATTTGTAAGGATGTCTTTTGTGCAGTATTGGCTGTGAAGATAATTCTNTGTAGCAGTGGACACAGGCTAAAAAGCTTAGCATT	Intragenic	P0662-1	FI592315	DIAS0004710
										R: AATGCTAAGCTTTTTAGCCTGTG						P0662-2	FI592316
1203	P0650	SNPlex4.2	LRRC37A3	5.2	5.2	4.9	4946	0.4375	7	F: ATCAAGGTCCATAGTTGTATATTTTGC	17q24.1	NM_199340	60280944-60360856	AGGTCCATAGTTGTATATTTTGCTTATGAAGCTCGTGAAGGTGTGACACTTAAGAGAGGTGAAGAGAGGGTTAGGGGCTCTGGAAGGCTCAAGTCACATTTCCTAAGGTTTAGCGTTGAGACAAAAGCNGCTTNTTCATTGGTATCATTCTAAGCTCTACTGGTTATTCCTACTAATTGGAAATGTA[C/G]TAGCTAATTGAGGCGCTATTTTCCTTTTCCTTTTCCTAGGGACTTATCCTGCAACAAAATACAATCTATTGAAAGACGTACATTTGAATCGCTACCTTTTTTGCAATANGTGTAAGTTGCAACTATAAACGTCATTATGTTGGAATTGTTATA	Intragenic	P0650-1	FI592317
										R: TTTATAACAATTCCAACATAATGACG						P0650-2	FI592318
1204	P0146	TaqMan	GPATCH8	7.7	6.2	5.6	2113	0.00847458	5	F: GGTGTATTTTCTTCTGTCATGTTGA	17q21.31	NM_001002909	39828178-39936328	TGAAGGGTGTATTTTCTTCTGTCATGTTGATGTTTCCTTCTTAATTTATAGGATTTTTTAATGTTTGCACTGAACTCTATAAAC[A/G]TAAATGCTGCTTTTTGTAGCTCATATAAAAAAGGTTCCATATTTGTAGTATACTGCAATAATATTTTTTACATCCAGCTCTTTAAGTGATCTTTGTTCTGGTGGCTTTGTGTAAATATGTTTGCCCTAGTTGAATTAAGAAACTTTAAAGGTTATAAAATGAAAACAAAAAATAAAGTATTTGTTTTCTGCTAGATGCAAAAAACGACTAAGCATGTATATTTTATCAAGCTCATATATTTTTTGAAGTTACAAACTATAAAA	3'-utr	P0146-1	FI592319
										R: CTTGATAAAATATACATGCTTAGTCGTTT						P0146-2	FI592320
1205	P0524	SNPlex3.1	EIF1	14.1	18.5	9.3	4058	0.3125	4	F: ATCCATATAAGAATTCCACAGAGAAAC	17q21.2	NM_005801	37098653-37101424	TCAATTACAGTGCCATTGCAGGCAAATTTCTGCAAGGACAACACAGCCAAAACANATTAGGCCAAGCAACAGCTTGAAGGCACGAATACCCTTTCCA[A/G]GAAGTAACAATACAGCACCCCCCGTAGGCATNTTAAATACCATTTNCGCAACTTCTCTTTTAAAAGCCTACCTTCTTAAACGCCTTCACTAGTTTCTTTTTATCGTAATCATCAGCGATCCCTTGGACAGTAGTAAGGGTCTTCCTGCCGTTTCTCTGTGGAATTCTTATA	Intragenic	P0524-1	FI592321
										R: AAACGTACTAACAGGAAGTGACTGAAC						P0524-2	FI592322
1206	P0745	SNPlex5.1	P0745	22	30.6	12.1	4421	0.252232	6	F: TTCTGAGAAACCCAGACGAG	17q21.1		35157070-35174724	CATTTGAAAAGCAGACATCCCTTCACCCAGACTGTGGTTTTGCATGCTCAAGTTCTCAGTCTGTGA[A/G]CTTTGGTGAGGGATCATTTTGGCTACTGGAAAAACCATAGCTTATTTTTAATTTCTGGTTGCCAAAGCCACCACACGTGTGGTCTGTGGATGACCCTTGTCTGTAGAAGGACGGGGTGGGGGCGGGGGCAGAGAAGGGAACGTGGTCTGGGGCTCAGGGTGGCCTTCCCACCAGGAGTGAGGGAGGGAGACCTTGCCGAGTGGTTTTGACACAGCCTGTGCACACAGCCCTCTCGTCTGGGTTTCTCAGA	unknown	P0745-1	FI592323	DIAS0004787
										R: GGGTTCACAGAAACCAAATTAC						P0745-2	FI592324
1207	P0738	SNPlex5.2	CCDC49	25.2	37	12.9	4306	0.3125	5	F: AATAGAGGAATGGGTGAGTCAG	17q12	NM_017748	34210973-34242007	AGAGGAATGGGTGAGTCAGGGTCAGTTATCCTCACCACCCATCCACTCCCTGCATTGTTTTCTCCCTCCTTTCATTAACCACAGAATTTGAAGAAGAGCTGGCACCCGCAGACTCTCCGCAATGTGGAGAAAGTGTGGAAGGCTGAGCAGAAGCATGAGGCCGAGCGGAAGAAGATTGAGGAGCTTCAGCGGGA[A/G]CTGCGGGAGGAGAGGGCTCGGGAGGAGATGCAGCGCTATGCGGAGGATGTCGGGGCTGTCAAGTAAGCAAGGAGGTGCAGGGGGGT	GAa/GAg	P0738-1	FI592325
										R: TTATGCAACAAGTGGATGATG						P0738-2	FI592326
1208	P0269	TaqMan	EME1	29.1	46.3	13.6	1444	0.489362	2	F: ACAGATCATTTCCCACTTTCAG	17q21.33	NM_152463	45805589-45813817	CAGGGAAACTATCACAAATAGTGACGCTCAGAGAGCCTGTTGTGGGCAGGAGCTGGCCTTGTGCTGCCGGGGGTGCTTCTAATCCCTGCACTGTAGTCATGCTCCCAGGTGGGGGCGGTGGAA[A/G]TCCAGCTTTTCATCCTTGTCCCTGGGGGCTGGCATCAGTCTGTACCGTCTAAAGAGAGATCTGGCTGCAAAGCTGTCATCTGAAGGTAG	Intragenic	P0269-1	FI592327
										R: TGACAGGGAAACTATCACAAATAG						P0269-2	FI592328
1209	P0155	TaqMan	CROP_HUMAN	31.7	49.8	16	1886	0.424569	4	F: TTGTTCTTTACAAGAAGCACAGAGG	17q21.33	NM_016424	46151963-46185069	GTGAATAGCAAGGACAGACACCTTCCAACTGTGAAATACAAAGAACTGATGAGCCATATAGAATGAATTTGGGTTTTTAAAGAACTATTAAAGGTCAGGTTTTATAGGAGTTCTTAAAACCTATAAACTGTTCATTCTTTGGGCTAGTGGCATGGGATTAAATATTCCTAATGAAAGGAAGTACCAATTAGTTGATTTGTTGGTGGCATTCCTTTTCTAGGACAGCAATGTAGTTATATTTGTGTGAGCCATTCACACATAGGCAGGCATACACAGGCACATGGCTTTAAGACCACACTGATGCCTTGATAATTTAAAAGAATACGAACATTCCATATACATATATGAATTAGCAGTTAGTGACTGGGCCACTTAGTCATAAAAATTTGCCTTTTACAT…	3'-utr	P0155-1	FI592329	DIAS0004287
										R: ATTAAACACTGAGCAAGCCACAT						P0155-2	FI592330
1210	P0527	SNPlex3.3	AKAP1	33.6	51.5	17.8	2939	0.0132159	4	F: TGACCTGGTGTGAAACAAAAG	17q23.2	NM_003488	52517552-52553709	CCTTCTATGTGGCAGATCTGGATGTTCTGGGTGTAAGGCAGGGTGGAGATGTAGATCTTGGCACCAGACGTCTGCTTCAGGAAACTCACATACCGTCCCTGCTTGCCAATCAGCCGACCAACGAGGTGCTTCCAGGGAGAAAGACAGACAGGCACCTTAATGGGAAACCAGGTC[C/T]CTGCATCCCCAAGACGCGCTTTTGTTTCACACCAGGTCA	Intragenic	P0527-1	FI592331
										R: TAAAGGGAAGATGCAGCCAC						P0527-2	FI592332
1211	P0654	SNPlex5.1	RHOT1	51.6	83.9	26.7	5854	0.39951	5	F: ACATTTTAAACTCTTCCCTTTCTTAG	17q11.2	NM_018307	27493586-27576859	GTATAGCCAACACTACATTCCATCTTTTTGTTATAAATTATTCTCATAACAAATTATAAACTGAAAGAATCTA[A/C]CATCAATGCCAGATCCTTTAACCTACTGTGCCAGGCCAGGGATCGAACTCATGCCTCCACAGTGACACAAGCCATTGTAGTCAGGTTCTTAACTCACTGTGCCACATGGGAACTCCTTAAAAAACATTTTTAAATTATGAA	Intragenic	P0654-1	FI592333
										R: TAAGTATAGCCAACACTACATTCCATC						P0654-2	FI592334
1212	P0142	TaqMan	ZNF207	54.4	88.2	28.3	2709	0.225108	5	F: AAACCTTTTCTCAACTTGTGCTG	17q11.2	NM_003457	27701263-27738893	TCTTACTTCATCCAGTCTAATAGGTTTGGAGATTAAACCTTTTCTCAACTTGTGCTGTTTATATAGCCAAGCTTCCGTCAATAAGGCTTCATTGTGACTTTAACAAACATTATCTTCCCACATACCAGGAACTATTGGACATTTATTTTACATGGGAAAAATTATTTGGAATAATAAAGCAGGAACTTTTCCTGAAGTTGCAATTTATACTGTATGGCTTCTTTTTCATGTTTCATCTAGGTTTTTAGAAGTGAAGTATAGTAAATTTGGTTCGTTATATTGTGAAGGCGCTGGAATTACATGAACATACCACCTTAATAAAGGCAAGTTCTGTAAGCTTACATTGCTATTTGTAAAGTTATGCCTTCACAGCATTTCAGATGCTGTTGGACTTCATGT…	3'-utr	P0142-1	FI592335	DIAS0004274
										R: ACTGTGGCATGCATCTGTACA						P0142-2	FI592336
1213	P0144	TaqMan	SDF2	59.5	94.3	31.5	3682	0.251111	7	F: GTGAGGAAGGTGAAGGTGATTATC	17q11.2	NM_006923	23999734-24013060	GAGGTGAGTGCTTTTGGTGAGGAAGGTGAAGGTGATTATCTGGATGACTGGACAGTGCTCTGTAATGGGCCCTACTGGGTGAGGGATGGCGAGGTGCGGTTCAAGCATTCTTCCACCGAAGTGCTGCTGTCTGTCACAGGAGAACAATATGGTCGACCCATCAGTGGGCAAAAAGAGGTACATGGCATGGCCCAGCCAAGCCAAAACAACTACTGGAAAGCCATGGAAGGCATCTTCATGAAGCCCAATGAGTTGTTGAAGGCAGAAGCCCACCACTCAGAGCTCTGAGTCTGGAGGCTCTGAGCCACTGTTACCGCACAGTGTTCATAGACGACTGCTGCTCCCTCACCCTTTGGA[C/T]CCCTGCTACAGGTTCCCTGGTCCGTGGCCATGTCACC…	3'-utr	P0144-1	FI592337
										R: AGTGGCAAGTCCTGTGCTCAG						P0144-2	FI592338
1214	P0770	SNPlex5.1	RAB34	61.3	97.7	32.5	4595	0.242489	7	F: GGCTGGAAATGAGCCAGTAG	17q11.2	NM_031934	24065429-24069328	ACTGATGCTCTTATGCCCCATTAGCCTCCCTCTGGTCCTGGATGCATTCTTCTCCTTCCCTACTGTGCCCCTGACCCCCCTCTTTTTTGAATCTTCTCTTCCCAGAGCCCCCAATCCAGTTGAGCATCCCCACATACTTGGTATGTTCCAGGGAGGCCACATCATTCAGGTTGAAGACAATGATGATGGCTGTAAGAGTGGTAG[A/C]AACAGCTGCAGATTGTGGCAGAAGCCACTACTGGCTCATTTCCAGCCAAAATCATCATTGTCTTCAACCTGAATGATGTGGCCTCCCTGGAACATACCAAGTATGTGGGGATGCTCAACTGGATTGGGGGCTCTGG	Intragenic	P0770-1	FI592339
										R: AGAAAGAGAAGCACACTGGAAG						P0770-2	FI592340
1215	P0757	SNPlex5.2	TMIGD1	62.1	98.5	33.3	4687	0.242222	7	F: TATCTTAATAGTTTCTTCCTGCACTCC	17q11.2	NM_206832	25667492-25685197	TATCTTAATAGTTTCTTCCTGCACTCCCAGGTTCTGTTTTAACTGTGAATGGGAAAACTGAAAACTATATCCTGGACACTGAGCTTGGCTTTGAAGAGTCTCTGAAATGTGCTGTTCAAAACCACACCAGAGAGGAAGAACTTCTTTGGTACCGAGGAGAGGGGAGAGTGGATCTGAAATCAGGAAACAAAATCAATTCCAGCTCTGTCTGTGTCAC[C/T]TCCATCAGTGAAAATGACAATGGCATCACCTTTACCTGCAAGCTGCAGAAGAATCAGTCGGTGTCCATCTCAGTGGTGCTGAATGTCACCTGTGAGTCGGGGAAAGAAA	ACc/ACt	P0757-1	FI592341	DIAS0004797
										R: ATTTCATCTCCCACTTAATGTAACAC						P0757-2	FI592342
1216	P0143	TaqMan	YWHAE	65.1	102	36.1	1688	0.406114	3	F: GGCAAGAGTGAATTTCTGTGGA	17p13.3	NM_006761	1194595-1250267	AAAAGTTCTTAAAGGCAAGAGTGAATTTCTGTGGATTTTACTGGTCCCAGCTTTTAGGTTCTTTAAGACACTAACAGGACTGC[A/G]TAGAGGCTTTTTCAGCATTACTGTATTGTCTCCCGCTAGATGTGGCAAGATCACCACTAGAAATGGAAATTACATTCGAAAGCCGTTAGACTTCTAGATGATGCAAGCATCTAAGAAAAAGGTTAATCACACTATAGAGGTGTATGTGATATCCTAATTGTTTGAATTTTATATCAATGTTTAAAATTAATTGGGTTTTAGCTTGAGGTGGTTAAAGATTCGATTGTTTAGAGTTTGTTGTAATGGTTTTGCTGTAATAAGTGTTTCAAACTCTGCTGAAAATGTTGCTGAAAAGCATGGTGCTGGTAACA…	3'-utr	P0143-1	FI592343
										R: AGGAGAAGAAACAAAGAATTGAACA						P0143-2	FI592344
1217	P0617	SNPlex4.2	DERL2	69.8	107.9	39.1	5722	0.393333	7	F: ATGTCACTATTTTTCATGTTTATTCTG	17p13.2	NM_016041	5318337-5330221	CACTATTTTTCATGTTTATTCTGTCTGGCCTTCCTACATAGCCATTATAGGATTATTTGCTAGTTATAATCAAGACTATAATATTTGTTTTCAAACTTTTAATAAGTATATTGACATTTCTTCCTAAATAGAGGCTATTTATGTTCGTAGAGCCACCTG[C/T]AATCGAACTTCTAATCCTCTCCATCATCCTTTATTTCTGGTTGACCGTAGGTATTGCAGTTGGACACATATATTTTTTCTTGGAAGATGTATTTCCCAATCAGCCTGGCGGAATACGAATTCTGAAAACACCATCTATTCTGTGAGTAGTTAACACCAGGTCACGTGTTCCTTAACAGATTA	Intragenic	P0617-1	FI592345
										R: TTTAATCTGTTAAGGAACACGTGAC						P0617-2	FI592346
1301	P0187	TaqMan	ATP2C1	0	0	0	2982	0.1	6	F: TCAGTGTGCATAGTGGCAGAG	3q21.3	NM_001001486	132096124-132218243	ATTTGCTGTTTCTTCTGGGTCTCACTTCATCAGTGTGCATAGTGGCAGAGATTATAAAGAAGGTTGAAAGGAGCCGGGAGAAGATCCAGAAGCCTGTTAGTTCAACATCGTCGTCTTTTCTTGAAGTATGATGCATATTGCATTCTTTAATTTGCAAACTAGGAATTGCAGCCTAAGGATCATTTAGAAGGGCAAGTTCAAGAGAAAAATGAAGATCTGAGAACGTTTGAAGTTTTCATTGACTGAAAATGAGCGTGAAATACTTGATTTGAGACTTTAATCTG[C/T]TGGCAGTCCCAAATGAAATTATGCAACTTTGATAACATATTCCTTGATTTAAATTGGCTTTTGCGATTGAGTGGAACTTTATAAAATGTATGAGCAGTTATTTAATTTAG…	3'-utr	P0187-1	FI592347
										R: GTGGTCACATCCTGTGCAAA						P0187-2	FI592348
1302	P0417	SNPlex3.2	ATP2C1	0.7	1.3	0.6	2448	0.0787234	4	F: TAAAGAGGATTCATAAAGCTCCC	3q21.3	NM_001001486	132096124-132218243	CCTTAGCCTTGAGTAACTTCCCTGGCAGTTATGGGAAATTCATGCCACTTGTTTTGACTCCAAGGGCAGATATGAGCAGATTGAAATTAAATTTATTTCCTGTCTTTTTTCTTCTTAGGACAGACCAGAGATTTGTTTTATGAAGGGTGCTTATGAACAGGTGATTAAGTATTGCAC[C/T]ACTTACCACAACAAGGGGCAGACCTTGACGCTCACACAGCAGCAGAGAGATCTCTACCAAC	ACc/ACt	P0417-1	FI592349
										R: TGTGCTGAAACGGCTTTAC						P0417-2	FI592350
1303	P0322	SNPlex3.1	NEK11	1.2	1.9	1.2	2286	0.00220264	5	F: CATTTGGAATAAATCTCTTTAATATGC	3q21.3	NM_024800	132231147-132551993	CCCTTGACTGTTGCCTTGAAGTTGCTGGAGTGCTGATGGAGTCAGTAAGGGCTGTGCATTGCTTTTCAGACACAAGGACCATCACCAGCTCAGCTCCAGACACATCCTCAGGACCAACAATTTTCA[A/G]CAGTGCAGTGGCCAGGACCAAAATGAAACGCATGAGAGAGTAAGTAGCCTATGGCCTGACCCCTCAGAGAGTGTAGCGTGTGAATGTATGGACAGAGTGTGATCAGTCATGTGATGCTGTTCTG	AaC/AgC, N/S	P0322-1	FI592351
										R: AAACAGAACAGCATCACATGAC						P0322-2	FI592352
1304	P0312	TaqMan	CPNE4	2.2	1.9	2.3	5278	0.412017	9	F: TGGGACTGTTTATATCATGAAAGC	3q22.1	NM_130808	132736274-133241855	TGAATTCACCAATAAAGTCATGTTTGCCATTGGAGTCCCAGTCCCATACTATACACTGCAAGAAAAAATAAGCACTTTTAAAAAACTAAGAATGTGTC[C/T]GTGGAAAAGGCTAGAGAGGGATTCCTTCAAGATTGTGGGGTAGAATGACTTGAGCTCACCTCCTCTCACAAAAACAACAATTAAAAC	Intragenic	P0312-1	FI592353
										R: GAAATGCAACAGCTGGTTTAC						P0312-2	FI592354
1305	P0394	SNPlex3.1	MRPL3	5.5	2.3	6.6	2056	0.0682819	0	F: TGTGAATATATCAGCATGTTTCTTATC	3q22.1	NM_007208	132663736-132704519	TTGCTCATTTAGGTTACAACAAATGGAGCTACACACACACACACACACACACA[C/G]AGCTGAATTACATCTTGTTTCTTACCTGAAGTAACGTGACTACATGCTTCTGACCATCTTTGGTCCATAAGGGCATCATGCCTAGCTTCAGTGCAATGAGGCCTACTCTAGAGGAACCTGGCAGTTAGAAACAAATCAATGTTCACATAGTTTTTTCATCACCTGTCAATA	Intragenic	P0394-1	FI592355
										R: AGTATTTATGCTTGACTTTACCTCTTC						P0394-2	FI592356
1306	P0739	SNPlex5.1	ZNF659	20.3	14.9	23.4	1807	0.0299145	4	F: GGCTCCAAAATGTCTGTTCTTC	3p24.3	NM_024697	21437673-21767820	GCTCCAAAATGTCTGTTCTTCCAGTCTCTTTCTTGTCTCTCCCTTGCAGGTAAAATTGGTATTTTCAAAAGAACCTTCCAAGCCACTGGCTCCACGAATTCTACCCAACCCACTGGCAGCTGCAGCGGCTGCTGCGGCCGTGGCTGTGAATTC[C/T]CCCTTCAGTCTCAGAACGGCTCCAGCAGCAACGCTGTTCCAGGCTTCTGCACTCCCTCCAGCCCTCCTGCGGCCAGCTCCTGGACCCATTCGGACCGCCCACACTCCTGTGCTGTTTGCTCCTTACTGAATTCCAAATGGGAGTACTTGTACTGCAATAATTTT	TCc/TCt	P0739-1	FI592357
										R: AAAAGTCCTGGCTCTTCAGATATAC						P0739-2	FI592358
1307	P0087	TaqMan	NKIRAS1	22.7	21.9	28.2	2845	0.323404	0	F: GGAAGACTGTGAAACAATGGAAG	3p24.2	NM_020345	23908578-23933541	GAATGGAAGACTGTGAAACAATGGAAGATGTGTATATGGCCTCAGTGGAAACGGATCG[C/T]GGAGTAAAGGAGCAGTTACATCTTTATGACACCAGAGGCCTACAGGAGGGTGTGGAGCTGCCAAAGCATTATTTTTCATTTGCTGATGGCTTTGTTCTTGTGTACAGCGTGAATAACCTTGAATCCTTTCAAAGAGTAGAGCTTCTGAAGAAAGAAATTGATAAGTTCAAAGACAAAAAAGAG	CGc/CGt	P0087-1	FI592359
										R: GGATTCAAGGTTATTCACGCTG						P0087-2	FI592360
1308	P0537	SNPlex5.2	TOP2B	34.4	35.2	33	3120	0.174779	5	F: TTCTAGTAATTGAAGTAATGTCTTCGG	3p24.2	NM_001068	25614494-25680792	GTTTCTTCACTTTCTTTGCACTGGGTTTACCAGATGATGTAGGTGTTTTTCTCACCCTGGTACCTAAAAACAAAAGNGCAACAGTAAGATA[A/T]GTATCAACATTTTCCAAATGTCATTAGTACAAATAAAATCACTATGACAAAAAGTTCATTATAAAATGACAAAGGTCTGTGAAAACCGAAGAC	Intragenic	P0537-1	FI592361
										R: TTTGTCAAACCATAACATACGATAAAG						P0537-2	FI592362
1309	P0121	TaqMan	PDCD6IP	44.3	46.6	40.8	2260	0.0577778	5	F: CCAGGAATTTTCAAAAATGAAAC	3p23	NM_013374	33814561-33886198	AGTAAGAGCAGTATAATATGGCCGGCGTTTAAATATATAGGTAAATTTAGTATTTCTGCATGTAATTATATGTGATTTTCATAGTTAGAAAAGTATCATTACAAATGTGATGAGCTATATTAATTGATAAATAAACACAGCTGCATAAATCTTTCTTTTAACAAGGTCTCACACCAGGAATTTTCAAAAATGAAACAAT[C/G]TAACAGTGAAGCCAACTTAAGAGAAGAAGTTTTGAAGAACTTAGCTACTGCATATGACAACTTTGTTGAACTTGTAGCTAATTTGAAGGAGGGCACAAAGGTATGAATGCACAAAAGAAATAAGAGCTCACTCACCAGGTGTGAATGTGAAAACAGAGTTGGGGAGTTAATTGATGTTTCTAGTTGGACCAAATA…	TcT/TgT, S/C	P0121-1	FI592363
										R: CTTTGTGCCCTCCTTCAAATT						P0121-2	FI592364
1310	P0717	SNPlex5.2	STAC	48.8	53.7	44.4	3993	0.346667	6	F: TCAATCAGCATCATCACACTTG	3p22.3	NM_003149	36397101-36564500	CATGCTCCCCTCACTTGGCAATCATGCTGTCTCTTCTGTCCTCCAATAAGTCCTGGGTGTGCATTAAATGTGAGAGCTAAGTTGATGTGGTACCAACTGCAAAGACCTAATCTGCCCAGAGATTGCTGTCAGGCTGTCCCTCCTGCTGCTCTAGTTGCTGATGAAGATGACAG[C/T]GGGATCTGAGGCACAGATACAGTGGGCCAAGATGGGGTGAGGTAGGGTCAAGAGCCCTTATTTTTTGATGATTATACAGCCTTTCCAGT	Intragenic	P0717-1	FI592365
										R: AACTGGAAAGGCTGTATAATCATC						P0717-2	FI592366
1311	P0314	SNPlex2	XIRP1	51.7	57.8	46.7	3605	0.00833333	9	F: TGAATGAGCAGCATGAGAGG	3p22.2	XM_093522	39199705-39209091	GCGCAGCCCAGCCGAGCTCAGCGGGGGCCTGGCAGAAGCAGGGATGGCGCCTATGCCCT[G/T]CAGCCACTTCCAGCCAGCAGCTCAGTGAGCCCCTCAACCTCCCACCACCACCTCCCACCCATCCCCNGGGCTCCGGACNGAGGTGGGTGCCTACCTTTTGCACACGTGAGGAAAGGACCAAGAAGAAAAGGCATCTGCTGAGATTGTGGGCAGTTTCTT	TtC/TgC, F/C	P0314-1	FI592367
										R: AAAAAGAAACTGCCCACAATC						P0314-2	FI592368
1312	P0264	TaqMan	TTC21A	52.2	58.8	47.2	3235	0.0381356	7	F: AGGCTTCAAACTTGCTTTCAAC	3p22.2	NM_145755	39124199-39155394	CGTAAGCCCCCGACAGCAGCAGGGGGTGCTTGGTGCAGTGGCAGGGAGCCCTGCTGTATGTTCCACACCCTTTCTGTTGTCTCTGTTCCCTTGTCCCAGGTCCTCAGAGAGCACCCCANCTACCCCAAAATCAGAGAAGAAATTTTGAAAAAGGCCCAAGGTTCTCTGAGGCCCTAGCCATGGTCAGTGGGAGCCAGGGCAAGTGGAAGCTGTCAACCTACAGAAGTTTCATGG[C/T]GGGGGTGGGAACTGGGTCAGCGGAGAAGAGATTCAGAAAATAAGA	Intragenic	P0264-1	FI592369
										R: TATCTTATTTTCTGAATCTCTTCTCCG						P0264-2	FI592370
1313	P0260	TaqMan	RPSA	52.8	62.2	47.8	1795	0.00233645	5	F: ATGTCTGTTGTCATGGTATCAAAG	3p22.2	NM_002295	39423208-39429034	GGTTAGGTGGAATGGGAGGTGCTTGCTGTATGA[A/G]ATGGCCAAGTGTCACTTTATAATAATCTGGCACCCCTGCAGGGAGCTCACTCAGTGGGTCTGATGTGGTGGATGCTCGCCCGGGAAGTTCTGCGCATGCGTGGCACCATCTCCCGGGAACACCCATGGGAAGTCATGCCTGACCTCTACTTCTACAGAGATCCTGAAGAGGTGAGCTTGCACCACAAAGGTTTGTGGTCACAAGAGCAAATTGAACACAAT	Intragenic	P0260-1	FI592371
										R: GGGTTTATAGTCAATGACAGATTTTAC						P0260-2	FI592372
1314	P0083	SNPlex4.2	SNRK	56.7	63.7	50.3	3178	0.471366	2	F: GTATAGCCTTGGAATGGCACC	3p22.1	NM_017719	43303100-43367634	TTGAAAGCTATGAGAATAGAAGTGTGGGTGAAGCCATAGAACATGTTTGCTTGAAATTCGTGAGCAGGGAATATCTTATAAAGGGCCAGAAATAAGATGTGTGGTTCACATAGATAGTGAGCGTAACATCTGTATTAAACGTAGGAGAGAAGTTTATAAAGGGCATTGGCAATAAACTCTTTGTTGCAGCTGTTTTCCAAGTAATGTAAATACTTTTTCCTGTGATTATGTATAGCCTTGGAATGGCACCTTTTAACTAACCCGTATGTGTTTGGTTTTCAATGATTTTTTATATTCAGATGTATATATGGTGCTCACTTTTAGGATCAGCAGTGTTGACCATTTATGCTGCATAGCTGTATCATAGCCTTATTAGTTGTGTGTGGTTG[G/T]TTGAC…	3'-utr	P0083-1	FI592373
										R: CTCTATGCAACTTCTGAGGACAGG						P0083-2	FI592374
1315	P0732	SNPlex5.1	NME6	58.8	65.8	52.9	3984	0.301282	4	F: ATTCTTTTTCTTCCTACCCAACG	3p21.31	NM_005793	48310595-48317852	TTCTTTTTCTTCCTACCCAACGAGGGACAGACCCTCAAGTCCTAGGCTTTGAAGGATCCTCATGGCTCTTTTGGTCAGCCT[A/G]GGTCTCCTGTTCACTAAGTTGGTCCCTTTGACTTTTATCCTTGGGGTGGTGTTTATCCAGGCTATTCATCAGCAGATTCTGAGCAACAAGTTCCTTATTGTACGAATGAGAGAACTTCTGTGGAGAAAAGAAGATTGCCAGAAGTTTTATCAAGAGCATGAAGGTAGGATCAACAGTCCTCTGAGTGGGAGGCGTCTCTATCCCAAGAGAGATTTTTCCTGGACACCCAACATCCAAGCTCTCTCTGACCTACCAACCATAAAA	Intragenic	P0732-1	FI592375
										R: TGGCTGGAATTTTATGGTTG						P0732-2	FI592376
1316	P0277	TaqMan	TCTA	59.6	67	53.5	2174	0.233051	3	F: AACATAGCATTTCATGCCAGTAAC	3p21.31	NM_022171	49424643-49428912	ATACCACTGGCCTCTAACCTGACCTGGGCTGATGCCTGCTCAGATACCCACCCCCAGCCTGTTGCAGCTCTGGATGTGTTCCTGCCCCCAGGTCTGGGCAGCCAGAACGGATCCACACC[C/T]GATGGCTCCACGCATTTCTCGTCCTGGTGAGTAAATCTCTTCCCACTTTAACCCCATGCTTGGCACATAGAGGCCACTCCTGAGCTGAGGATAGGGGAGGGGAGTTCTCAGGGT	CCc/CCt	P0277-1	FI592377	DIAS0004392
										R: ACTCCTACCCTGAGAACTCCC						P0277-2	FI592378
1317	P0276	TaqMan	QARS	59.8	67.4	53.7	1389	0.277056	3	F: ATACAGGCTACGTCATTGAGCTG	3p21.31	NM_005051	49108377-49117194	GGTAGTGGTTTTCAAGGCTGATGAAGGTCCCTTGATTTCCAGGGCCCCAATGGTTGTGTGGAAAGCCTTGAGGTGACCTGCAGACGNGCAGATGTTGGAGAAAAGCCTAAGGCATTTATTCACTGGGTATCACAGCCTCTGACGTGTGAGATTCGCCTCTATGATCGACTGTGAGTGA[A/C]CAGAGTGGGGACAGGGGTAGGTACAAGATGGGCATTGCTTGCTGTGACTGCACAGCTAGAGTCTGACCTTCAGTC	Intragenic	P0276-1	FI592379	DIAS0004391
										R: TCAGACTGAAGGTCAGACTCTAGC						P0276-2	FI592380
1318	P0088	TaqMan	ABHD6	62.7	69.5	57.3	5667	0.415217	8	F: TATCTGGGGCAGACATGTTGG	3p14.3	NM_020676	58198349-58255499	GATGTATCTGGGGCAGACATGTTGGCNAAGTCAATCACCAACTGCCATGTGGACCTCCTGGAAAACTGTGGGCACTCAGTGGTGATGGAGAGACCCAGGAAGACAGCCAAGCTCGTGAT[C/T]GACTTCTTAACTTCCGTGCACAACACAGACAACAACAAGAAGCTGGACTAA	ATc/ATt	P0088-1	FI592381
										R: GTCCAGCTTCTTGTTGTTGTCTG						P0088-2	FI592382
1319	P0089	SNPlex1	KCTD6	63.2	69.6	58	4336	0.208145	8	F: CCCAGTCACGTTAAATGTAGGTGG	3p14.3	NM_153331	58458540-58463084	ATGACTGACCCAGTCACGTTAAATGTAGGTGGACACTTGTACACAACATCTCTCACCACGTTGAC[A/G]CGTTACCCGGATTCCATGCTTGGAGCTATGTTTACTTCCCCACAGCTCGAGATCCTCAAGGCAATTACTTCATTGATCGAGATGGACCTCTTTTCCGATATGTCCTCAACTTCTTGAGAACTTCAGAGTTGACTTTACCCCTGGATTTTAAGGAATTTGATCTGCTTCGGAAAGAAGCAGACTTTTATCAGATTGAGCCCTTGATTCAGTGTCTCAATGACCCCAAGCCTTTGTATCCTATGGATACTTTTGAAGAAGTTGTGGAGTTATCTAGTACTCGGAAGCTTTCTAAGTATTCCAATCCAGTAGCTGTCATCATAACCCAGTTA…	ACa/ACg	P0089-1	FI592383	DIAS0004230
										R: CTCTGGTGTCCATCATGTGCTT						P0089-2	FI592384
1320	P0434	SNPlex3.3	P0434	64.4	70.2	59.6	4581	0.0594714	10	F: TGATTCAATTCTGGGTAGATGTG	3p14.2		61160572-61162669	TGTTTTACATTTACGACTGTGTCTTTCATTGGCCTCTTGTGCAGGAGGTATGAGGAGCAAGTTTTATCAATGGTTTATTTGGCTAGCATCACATACCATGGCATATAGAAATTCTACTTAAGAGACATAGAGAGAAAGCGTTTGGTGTTTTACTCACAGAAAACTCAGTGCTTTTGTTTTT[A/C]TCTCTCTGTAGCTTTGAAACTCAGCAAAGAAGGGAAATCCACTGAGAACAGTCTGTTAAGGTA	Intragenic	P0434-1	FI592385	DIAS0004520
										R: AATCTCTGAATAAAAGAAAAATCAATG						P0434-2	FI592386
1321	P0086	TaqMan	ARL6IP5	66.8	71.6	63.1	4486	0.323789	6	F: ATGTTTATCCACGCGTCGC	3p14.1	NM_006407	69216780-69237927	TGATGTTTATCCACGCGTCGCTGAGACTCCGGAACCTCAAGAACAAACTGGAGAATAAAATAGAGGGAATCGGTCTGAAGAGGAC[A/G]CCCATGGGCATTGTCCTGGATGCCCTAGAACAGCAGGAAGAAAACATCAGCAAGTTCGCTGACTATATCAGTAAAGT	ACa/ACg	P0086-1	FI592387	DIAS0004227
										R: CTGATATAGTCAGCGAACTTGCTG						P0086-2	FI592388
1322	P0058	TaqMan	LMOD3	67.4	72.1	63.7	3380	0.22766	6	F: GGAACTCAACCTGAACAACATTG	3p14.1	XM_067529	69250392-69254407	GTACAACGCCCAGGAGTATTATGACCGAATTCCTGAGCTTCGGCAC[A/G]TCATCGATCAGCTGAGCAGTGGCTTCTTCTCCCCGAAACAACCTGACCTGTTCAAGGACATTGTCAACATGCTCATGCACCATGACCG	AaC/AgC,N/S	P0058-1	FI592389
										R: ATTCTGGGACCTGGAAGCTC						P0058-2	FI592390
1323	P0355	SNPlex3.2	MITF	68.5	72.9	65.2	3631	0.361364	4	F: CAATTTCAGGCCTTACTTGAATC	3p13	NM_198159	69871276-70100177	CTAAAATAAGGGGAAGGATTGATTCAGGTTTCTGTTGTCCTGACCTAGGGGAGTTAATATGCACATGCCTTTAACGAGATATGCTAAATGTGTATATA[A/G]CACCGTTACTAATAGCCCTTTCCTGTGCTCTTTTCTTAAAGTTGAACGAAGAAGAAGATTTAACATAAATGACCGCATTAAGGAACTAGGTACTTTGATTCCCAAGTCAAATGATCCGTGAGTACA	Intragenic	P0355-1	FI592391	DIAS0004459
										R: AAAAATATACGACGCGGATTAAC						P0355-2	FI592392
1324	P0071	TaqMan	ARL8B	71.4	75.5	68.3	6898	0.36036	8	F: CACCCTTCAGTGGCTTATTCAAC	3p26.1	NM_018184	5138930-5197597	ATATCACCCTTCAGTGGCTTATTCAACATTCAAAATCCAGAAGAAGCTGAAGCATCT[C/T]CTGAAGTCTTCCAGTCCTTCCTGGCTATCATCCTAGAATTATTGTCAGTTCCTCTGAAGTACTTCCCAGAATACGGTCCTTCCTAAACCCAAGAAATTGCCTTTTTCAGAGTTTTATTTCTCATGTGCACTGCTGAAGATGTGTATTCCTAATCCTTCATAAAGAATCATCTAGAGTTGTCATGATAAAGTCAGCACACTCAAAAAGGCTTCTTA	3'-utr	P0071-1	FI592393	DIAS0004212
										R: GGCCCAGAAAGACCAGAACAG						P0071-2	FI592394
1325	P0346	SNPlex2	ARL8B	72.1	76.6	68.7	4893	0.229167	7	F: AATTGGTTCTAAATTATACTCTTTTGC	3p26.1	NM_018184	5138930-5197597	TTTCTTAAGTATTGTAATTTAAAAATCGAGTAAAATTGAGAAAAGAGTAATAAAATGACAGTTGTTTTGGGCACAGACTTATTTTCTTAATTCTGCTTCTTATAGGAAT[C/T]TGTCTGCTATTCAGGATAGAGAAATTTGCTGCTATTCAATTTCCTGCAAAGAAAAGGATAATATAGGTAAGAAATGACTAGTGTTTGTGGAAGAGGGAGTG	cTG/tTG	P0346-1	FI592395
										R: GACACTCCCTCTTCCACAAAC						P0346-2	FI592396
1326	P0356	SNPlex2	CAV3	72.7	76.6	69.8	3171	0.00440529	6	F: GGGCTGAAGTTATGTGGGAC	3p25.3	NM_033337,NM_001234	8750253-8763451	TGTGCTGGAGCAGAGCCCACCCCCAGCCAGCACCCAACCCAACACCTTCGGGGCGGGTGGTGCGGGCTAGGCCCGCGAGCCTACCTTCACTATGTCCTCGTTAATGTTCTTGGGGTCCCGGTTCACCAGGTCGATCTCCTTGAAGTGAATGTCCTTGACGATCTGGGCCTC[C/T]AGGTCTGTGCGCTCCTCGGCCATCATTGTGGAGCTGGGTGGCCAGTGGGAGGAGATGGGAGCCGTGTGGCCGGCGGGGCTGAAGAGACCTGGGGCAGGGACACCAGTTCAGTGTCCCCAGATTTGTGCCCCTGGCGGCTAAATAGG	CTc/CTt	P0356-1	FI592397
										R: TTGTGCTGGAGCAGAGCC						P0356-2	FI592398
1327	P0713	SNPlex5.2	TMEM111	73.2	76.8	70.5	2790	0.00220264	7	F: TGCTTTCATAACAGCCTTTCTC	3p25.3	NM_018447	9980637-10003524	GCTTTCATAACAGCCTTTCTCTCCTTGCCTCCATGTTCTTTTTTGCAGACAGAGTGGGAAGCTTTGGAGCTGACAGATCACCAGTGGGCACTAGATGATGTCGAAGAGGAGCTCATGGCCAAAGACCTCCACTTCGAAGGCATGTTCAAAAAGGAACTACAGACCTCTATTTTCTGAAGACCAAGCAGGGGTTAGCTGTGTCAGGGACTCAGAGTAGCACTTAACTTTGTAA[C/G]TTTTGTTTGAGCCAGAGCCCCTCAGAATAAAAAGGTGGATGCATGAGCTGGCGGGCATGCCG	3'-utr	P0713-1	FI592399
										R: ATATTTCCTCTGGTTTCAAACATAAC						P0713-2	FI592400
1328	P0373	SNPlex2	RPUSD3	73.3	77.1	70.7	1141	0	3	F: AGCATCACTTCACTGAAACCAC	3p25.3	NM_173659	9854534-9860702	TTCTCAGCTGGCAGCAAAAAGCGCTGGCCCAGGACTGTGCCCACA[C/T]AGGCAGAGTACTTGTGGTCCCCGAGCACAGGGCAGAGCTGTAGGACCATGTGCACCTGTAGCTGGCTGGGGAACGCTAGAAGACAGGAGAGAGAGGACAGGTGGTAGGCAGCGGCTCCTTCTGTCCTGCCCAGTACTGCCCCTCTCCCTTTCCTCTGGGGAGATGCCACCCCTATT	TcT/TtT, S/F	P0373-1	FI592401
										R: ATGCTGCATAGCTAATGTCTGG						P0373-2	FI592402
1329	P0357	SNPlex2	C3orf31	73.9	77.3	71.6	1756	0	4	F: TGATTTTGGCATAAAACAGGAG	3p25.2	NM_138807	11806922-11863352	AATAATTGTTTCATGTCACCTGGCCTAATATGCCAAGCTCTTCAGGGCTGAGAGTTTGGGACAGTTCCAGTGCATGTATGAA[C/T]GCATAGGTTTATGGAATTTTCCTTCTGAATGTTCTGCTTTTTCCAGGTGAAAATCGTAGCAATGAATGAGAATGTGGCTCTTAGGTCAGCCCTTGATAAAAATCTGAAAAGTGCTGTGACTGCTGCTTTCCTCATGCTCCCCGAAAGCTTTTCTGAAGAAGACCTGTTTTTGGAGATTGCTGGTCTCTCCTACTCAGGTTAGTACGGTCCGTGCTCAAATCTTCTGC	Intragenic	P0357-1	FI592403	DIAS0004461
										R: AGAGCAGAAGATTTGAGCACG						P0357-2	FI592404
1330	P0378	TaqMan	PPARG	74.2	77.5	72.1	2392	0.209402	4	F: ACACAGGTGTGATCGCTTG	3p25.2	NM_005037	12304070-12450855	GAAAAGTGAAAATAAACCTCATACTTTGGTAGTCCTGGAGCTTCAGGTCGTACTTATAATCTGCAACCA[C/T]TGGATCAGCTCTCGGGAATGGGATGTCTTCATAGTGTGGAGTGGAAATGCTGGAGAAATCAACAGTGGTGAAGGGCTTGATGTCAAAGGAGTGGGAGTGGTCGTCCATCACCGACAGGTCCACAGAGCTGATCCCAAAGTTGGTGGGCCAAAACGGCATCTCGGTGTCAACCATGGTCACCTCTGAAATGGAGAGAAGAGCCGTGACATTAGTCCTGGAGGA	cTG/tTG	P0378-1	FI592405	DIAS0004475
										R: AGCCAGAAAAGTGAAAATAAACC						P0378-2	FI592406
1331	P0457	SNPlex3.2	IFT122	74.6	77.5	72.9	1567	0	4	F: TGTGTGACCAAGGCTGTCTC	3q21.3	NM_018262	130641658-130721880	CGCCTTTCCCTAGCCTCAAGCTCCATCCTTGACCAGATGCCTCCAGATTCCCAGACTTTGAGGCTGGA[C/T]GAGACCGTGGACCCCATGGGAGATGATGACCCTTTCACAGCAAAGCTGAGCTTCGAGGTGAGGCCGCCTCCTTGAGTGCTGGGCTGCTGTCAGGAGTGGTGTCAGGTCCCCCTCCCTCACACTTAGCGTGAGAACCTTGTTC	GAc/GAt	P0457-1	FI592407
										R: ACAGGGAACAAGGTTCTCACG						P0457-2	FI592408
1332	P0747	SNPlex5.2	SEC61A1	75	77.5	73.8	4880	0.472727	3	F: CTAACACTGTTTTGTTTCTCCTCTC	3q21.2	NM_013336	129253902-129273215	TAACCTCTGCAAACGACGCTCCAGAAAAGCACGGCGGCTCGGCGGAGGCTCCCACACCGGCAGGCCACTTGGCTCCGCTCGGGGCAAGGGGGGGTCCACTCGGCGTGTCGGGGTCATTTGAACGGGGTGCAGGCAGTTTCCCA[A/C]GCCTTCCCTGAACTTACCTTCCGCTCCGGCTTCTGAATTTCTGGCAGGATGACACAGAAGGGCTTGATGACCTCCAGAAACTTGACTTTGAGAGGAGAAACAAAACAGTGTTA	Intragenic	P0747-1	FI592409	DIAS0004788
										R: AGCAAGGGCTCCACCTAAG						P0747-2	FI592410
1333	P0084	TaqMan	CNBP	75.8	78.4	74.3	4910	0.326271	5	F: CCTGCTATAACTGCGGTAGAGGA	3q21.3	NM_003418	130371105-130385460	CCTGCTATAACTGCGGTAGAGGAGGCCACATTGCCAAGGACTGCAAGGAGCCCAAGAGAGAGCGAGAGCAGTGCTGCTACAACTGCGGCAAACC[C/T]GGCCACCTGGCCCGCGACTGTGACCANGCGGATGAGCAGAAGTGCTATTCTTGTGGAGAGTTTGGGCACATTCAGAAAGACTGCACCAAAGTGAAGTGCTATAG	CCc/CCt	P0084-1	FI592411
										R: TAGCACTTCACTTTGGTGCAGTC						P0084-2	FI592412
1334	P0192	SNPlex1	RYK	76.9	79.7	75.5	2302	0.0854701	5	F: GTCTGGCAGCAATGACTGGT	3q22.1	NM_001005861	135358668-135452184	AGTGACACTGTGGGAGCTCATGACTCTAGG[C/G]CAAACACCCTACGTGGACATCGACCCGTTT	GGc/GGg	P0192-1	FI592413
										R: TCGACATGCTGTAACTTTCCG						P0192-2	FI592414
1335	P0362	SNPlex2	PCCB	77.7	79.7	76.5	5217	0.390411	7	F: AGAGGGAACAGGCTGCAGTAG	3q22.3	NM_000532	137451838-137531695	GCTGCAGATGTGCCCTAGAAGGTGCCCAGGGGCGTGAAGCTGTGTCTCTGGCTGA[C/T]AGTCACCCTGGCCCCTTACGTCTTCCTGTTTCTCAGGCGTGGCCCACAGAGCTTTTGACAATGATGTCGATGCCCTATGTAATCTCCGGGAGTTCTTCAACTACCTGCCTCTCAGCAATCAGGACCCGGCTCCCATCCGTGAGTGCCATGATCCCAGGTGAGTTGCAGGCCCAGTTCCTC	Intragenic	P0362-1	FI592415	DIAS0004465
										R: AACAAGCCAACTTGCAAAAAG						P0362-2	FI592416
1336	P0162	TaqMan	FAIM	78.2	80	77.3	3389	0.299127	5	F: CTGATGTTTTCTTCTTGGAAGGA	3q22.3	NM_001033032	139810232-139834901	GCATTGCCCTATTGTAATTGCTTAATTTTATTTCCTTAGCCCTCCTTATAGCCTGGAAAAAATGACAGATCT[C/T]GTAGCCGTTTGGGATGTTGCTTTAAGTGATGGAGTTCATAAGATTGAATTTGAACATGGGACCACATCAGGCAAAAGAGTGGTATATGTAGATGGGAAGGTAGGGGAAAAAATGTTACTTTGTAAATGTAATGTACAGAGAAGCCTGATTTTGCTAATGTAGATTCTTCATATGTGAATTTAAGGCTTTTCTCCTACAGTGGTTATCTTTTTTATATTTTGGCCTATATCACTTTGATGTACAAAGAAAACTAATAATAGTTATGGAATTTATAGTCTGTAACACATAATATTTAAACTTGAAAATGCCTTTATTTTCTAAA…	CTc/CTt	P0162-1	FI592417	DIAS0004292
										R: TTAAAGGGAACAAATGATAATGCTATT						P0162-2	FI592418
1337	P0275	TaqMan	RBP2	78.6	80.4	77.7	3742	0.455508	5	F: AATGACTAAGCGTCTTCTTTATTCC	3q23	NM_004164	140654417-140678042	AAAACTCTTCCTGGAGACTGTAGAGCACATGCTCCTTAGGCCCCCCCTCTGGCCATCACTTCTTCTTGAACACTTGACGGCACACCTGGTCACCGCATGTCAGCTCCTACAACATCA[A/G]AAAGCAGGTGAGTGACTAATCAGCCAGGCCCTCCTTCTGCCCATCCCCAGCCCTCTTGGCATCTGTGAGTTGGGAGGGAGGGGAGCT	Intragenic	P0275-1	FI592419	DIAS0004390
										R: TTCAAGGATGGAAGATTATGCC						P0275-2	FI592420
1338	P0178	TaqMan	TRPC1	78.9	80.4	78.3	2274	0.290043	3	F: TTCTTGCAGCATTTCTAGTTAAGAGG	3q23	NM_003304	143925956-144009415	TTATATATTCTTGCAGCATTTCTAGTTAAGAGGTTATTAGGTATGTAATTATATTTTTAACTGAATGTCAGATGGTCTTAAGGCCACAGGGTGCAGGTAGCCCTTGGTTTGTAAGTACCACTGATCCAGGGATCATTGTCAAAAAATGTTAGTATTGTGATTCATCTTGCTTTTTACTTTTTAATTTCCAAATTGTAAGTGTTCCCTTTTTTGGGCAAATTCTTATAAAAATGTTTATTGTAAAGTTATATATTTTGTCTATGATG[A/G]GATTATGCACTTCCCAGTTGGGATTTTACATCAGGGTTTTTAGGCATTCTAAAAAATACCTAGTTATTAAA	3'-utr	P0178-1	FI592421	DIAS0004308
										R: AGAATGCCTAAAAACCCTGATGT						P0178-2	FI592422
1339	P0182	TaqMan	AGTR1	79.4	80.6	79.1	1804	0.134615	3	F: CCCCTCAGAAAATGGAAGCT	3q24	NM_000685	149898355-149943478	AAATACATTCCTCCAAAGGCCAAATCCCACTCAAGCCTGTCTACAAAAATGAGCACACTTTCCTACCGCCCCTCAGAAAATGGAAGCTCTTCCACCAAGAAGTCTGCCCCATGTACTGAAGTTGAGTGACACACTTGAAACCTGTGAAGTCATCTTGTGAAAGAAAGAGCAAGAGAAACATTCCTCTACAACACTTTGCTAGTAAATGAGCA[C/T]GAGCTACTTTTTAGAATTTAAGAAGAGAATGGATTATGTGGACTGAACTGACTTTTCTAATGCTCTGAACAAAAGCTTTTCTTTCCCTTTGCACCTATACAAAGCAGAGTCACATGTTGCCACATTTCGCATTAGATAGATGATGTCCACTCAAAGGACCATGTCAGAAACTGAATGAATGT…	Intragenic	P0182-1	FI592423
										R: ATCTCCTGTTGCTCCTCTCAAG						P0182-2	FI592424
1340	P0294	TaqMan	IGSF10	80.6	80.7	81	1354	0.0212766	3	F: ATATACAAATGCACAGCAAAGAATC	3q25.1	NM_178822	152637167-152659187	TAATCTGACATAAAAGAAAACTGGCTTGAACAAAGTCATCTGGACAGAATTTATTTTTTGGAAGAA[A/G]TTTAATCAAAGGCAGCCATAGGCATGTAAATGAATTTGAATACATTTACAATATTAAATTTATAATAGACATGCAAAAAAAAGGACTTGTAAATAATGCATTATGAACTG	Intragenic	P0294-1	FI592425
										R: TCATAAGCCATTTGTTATTTTATGG						P0294-2	FI592426
1341	P0379	SNPlex2	MLF1	81.8	81.6	82.7	3900	0.179612	5	F: TTTAAGGTTAGGCTGATGGAAAC	3q25.32	NM_022443	159771678-159806937	CTTCTTTTAAGTTCTCGGGATCTTGAATTCTCATGACCAACACTTCGCATCCTGGAGTTTTCTAGGTTGCGCCATTG[C/T]CCCCTTGGTTTGTACTTCAGAATCTCATTTTGCCACTCATCATCAAAAGCATGAGCATCACCTACGTTAAGTTTCAAAATAAAGGGATAAGTATTAAGGTATAAACTGTCAGTAATTGCCTTGCTCCCCACACATTTCATTCTGGTCTGGTGTTTCCATCAGCCTAACCT	Intragenic	P0379-1	FI592427
										R: TTATTGATATAAACAACTTGGATGTTC						P0379-2	FI592428
1342	P0368	SNPlex3.1	DHX36	82.7	83.2	83.4	3547	0.0995146	6	F: AAACTTTATCATACATCTTTGCAGC	3q25.2	NM_020865	155476152-155524971	TATCTTTCTACTATAGTTATTTTGGTTATCTCTTAATGACTAGGATCATGAGAAGTTTGTTTTTTTAGTTGGTTAATTTCAAAATTCTTTGACTTTTTTTTACAANGAANATGCCAGTAGGAGATTCAGTTATTACCAAAATAAAGACAAACTATTAAGTAGTCTTTGCTTT[A/G]GAGAACAGTATCACTATTTCTTCATTTCTTTGCCCCATAGGGCTGGGAAGAAGCTAGACGACGTGGTTTCAGATATGAAAAAGACTANTGCTGGGAATATTTTCTGTCTTCAAACACGCTGCAGGTAATGGCGACTGTTTTGAAGTGAT	Intragenic	P0368-1	FI592429
										R: ATGAGAATCACTTCAAAACAGTCG						P0368-2	FI592430
1343	P0281	TaqMan	SI	83.5	83.2	84.6	2490	0.386463	4	F: ATTGCAATACTTGATTAATTCTCTCAG	3q26.1	NM_001041	166179381-166278976	CCATCTATTTCAGGATGTTCAATACACAGACATTGATTACATGGAAAGGCAGCTAGACTTTACGATTGGTGAAGAATTCCGTGAACTTCCTAA[A/G]TTTGTTGACAAAATAAGAAATGAGGGAATGAGATACATTATTATCCTGGTCAGTATTTATATTTTATATTCTATCTGAGTCTTATTATCTTGGTTTTGTTAAGATTTCTCTTCTGAATGAGGCAGGACCAAATGTTTCAAATAT	AAa/AAg	P0281-1	FI592431	DIAS0004396
										R: TCATATTTGAAACATTTGGTCCTG						P0281-2	FI592432
1344	P0085	TaqMan	SFRS10	86.2	84.7	88.1	2075	0.246809	4	F: CTGAAGATCGAAGCCTGTGTGT	3q27.2	NM_004593	187110586-187138495	GTCGTTATTAAGCATGAAGTTGAAGACTTTCTGAAACCTGCCCTAGAGTTGGGATATTGTTTGTGGACAATATTTTTTATTGTCTCCTGTTTAAAAAGTGAACAGTGCCTAGTGAAGTTAGGTGACTTTTACACCTTTTATGATGACTACTTTTGGTGGAGTTGAAATGCTGTTTTCATTCTGCATTTGTGTAGTTCGGTGCTTTGTTCAAAGTTAAGTGTTTTCAGAAAAGTATGTTTTGCATGTAACAGTCTAAATTTTGACTGCTGAGAAGTTTCTATTGTACAAAACTTCATTTAAAAGGTTTTTCTACTGAATCCAGGGTATTCTGAAGATCGAAGCCTGTGTGTAAAATGCTACCAAATGGCAAAAAGCAACAATAAAGTTTCGTTTTTACTT…	3'-utr	P0085-1	FI592433	DIAS0004226
										R: CACAGGTGTAGTGTTCCCTTCTC						P0085-2	FI592434
1345	P0391	TaqMan	LEPREL1	87.2	85.8	89.3	998	0.00655022	3	F: CTTTTGAACTTTAATTCTTATTGCC	3q28	NM_018192	191157213-191321407	TGCTAGCTTGTGGAAATCTGTGGAGACAGACAATTTTTGCAAGTGTGAATATTTTTTAGCTCATTTGATACTGTCCAAATAAAAGTATTTCCACTTGAACATTTATA[A/G]TATCTCTTAACTGTTATTTACATGTACATTTTCTTTATTGTTTGTAGGATTTGATGATGTTTGTGAAGCGTCATAAACTGGAGTCAGAATTAATAAAATCAGCGGCAGAGGGTCTGGGATTTTCATACAC	Intragenic	P0391-1	FI592435
										R: AAAATCACAAATAAGAAGTCCACTG						P0391-2	FI592436
1346	P0783	TaqMan	TNK2	89	87.3	91.8	3563	0.214602	7	F: CCTGTCCCACTTTGAGTACGT	3q29	NM_005781	197074633-197120277	AGGCTGGGGAGCAGCAGCATGCAGCCGGAGGAGGGCACAGGCTGGCTGCTGGAGCTGCTGTCCGAGGTGCAGCTGCAACAGTATTTCCTGCGGCTCCGTGACGACCTCAACGTTACCCGCCTGTCCCACTTTGAGTACGTCAAGAATGAGGACCTGGAGAAGAT[C/T]GGCATGGGCCGNCCTGGTAGGTGGGGGCGCTGGCCTCGCCTCTGCGCGCCCACTGACCATTTCCTCTGTCCTCAGGACCGGTGGGGTGGCAGGGCCGAGAACTCTGCCTGCCTGTCCGAGAGCCCCCGCGGCGGGCAGTGGGGCATCAGTAGAGGCTGCGCACAGTGAGCGTGAGAACAGTTTGCAGCTGTGAGG	ATc/ATt	P0783-1	FI592437
										R: CAGCGCCCCCACCTA						P0783-2	FI592438
1347	P0272	TaqMan	MUC13	89.1	87.3	91.9	998	0.361111	3	F: TTTTAGTTTTGATGGTTTCATGG	3q21.2	NM_033049	126106979-126136270	GATGTATGGGAGCTCTATGTAATTTGCATGTGTGTGACTTACGTGTAAATTTGAAATTATTTCAACATTTTTAAACATTTTGAAAAAAGCCTATTAACATCAGTTTCAAGGGACTTGCTGCCATTGTCAGATCCTAATTCCTGTGACTGATTACAGATCAAACAACAAAAACAAGAATGTGGAAGAACAGAACTTGATTGAGAA[C/T]GACTTTCAAAACCTGAAACTGCAGGAGACTGGCTTTAGCAACCTAG	AAc/AAt	P0272-1	FI592439
										R: TCCTAGGTTGCTAAAGCCAGTC						P0272-2	FI592440
1348	P0784	TaqMan	TNK2	89.7	87.6	92.8	1761	0.215556	5	F: AGCAGCACCCACTACTACCT	3q29	NM_005781	197074633-197120277	CTGGGAAGACCATGCCCACCACCCAAAGCTTTGCCTCAGACCCCAAGTATGCCACACCCCAGGTGATCCAGGCACCTGGCCCCCGGGCCGGCCCCTGCATCTTACCCATTGTCCGAGATGGCAAGAAGGTCAGCAGCACCCACTACTACCTGCTACCTGAGC[A/G]CCCACCCTACCTGGAGCGCTACCAGCGCTTCTTACGTGAGGCCCAGAGCCCTGAAGAGGCAGACCCGATGCCTGTGCCCCTGCTGCTGCCCCCTCCCANCACCCCAGCCCCTGCTGCCCCCACTGCCACTGTTCGACCAATGCCACAGGCGGCCCCGGACCCCAAGGCCAACTTCTCCACCAACAACAGCAACCCAGGGGCCCGGCCACCAGCCCTGAGGGCCACTGCTCGT…	CaC/CgC, H/R	P0784-1	FI592441
										R: CTCACGTAAGAAGCGCTGGTA						P0784-2	FI592442
1349	P0282	TaqMan	DTX3L	90.2	87.6	93.4	689	0.0106383	1	F: TTTTAGAAGCAGAATTATTCCAGG	3q21.1	NM_138287	123765875-123776734	TATCCAAGGAGTTAGACCTGTCTGTGCATGCTTATTCAAGTTTCATCGATAGCTACCAACATGTCTCATGTCAGATTGTGAACGAAGTTATTTCACTGAAACGTTTGGTCA[A/G]GGAAAGAAAGCACTTACAAGGGGCCAAGTTCTCTGATGACTTTAGACAAAGCCATCCAGATATACACTTTGTGCTAANTCAAGACTCAGTGACTTTGACTGGGTTGCCACATCACCTTGCAAA	AaG/AgG, K/R	P0282-1	FI592443
										R: TGTTTAAGACATACGCTTTTGC						P0282-2	FI592444
1350	P0259	TaqMan	HCLS1	91.3	88.2	95	1176	0.00211864	3	F: TGGTGGTATTAAGGAGGAATCAG	3q13.33	NM_005335	122832937-122862405	CGCCTTGGCCTTCCATCACACATTCCTCAAAG[C/G]TTATCAGTCTGATCCAGAATGGAGTTTTTTACATTCTTACATCCCATCCTTCTCTGCATCATTTTATTTTTTCATGATCAATTTTATCTTCTCACTCATCCCTCTATCTTGACTTTTCTCAGAGCGCTGTGGGCCATGAATATGTGGCTGAGGTGGAGAAGCACTCCTCTCAGACCGATGCGGCAAGAGGCTTCGGGGGCAAATA	Intragenic	P0259-1	FI592445
										R: TCCCACATGATCTGAGACG						P0259-2	FI592446
1351	P0175	TaqMan	FSTL1	92	88.7	96	2083	0.065678	5	F: GGAGCAAATAAACAGGATTAAAACA	3q13.33	NM_007085	121595817-121652533	AAGCTGCTAAATAGCCTAGTTTGGGGAGTTTTGCATGGAGCTTTGCATGGAGCAAATAAACAGGATTAAAACAGGTTCAGTTCCTCCAACTCTCTAAAAGCATCGGGCCTAGACGACAAGCTTCCTTGCGCTTTCTCTGTGTGTATGTTTTTTATAAACATATTACAGCATCTGTTAAGATTCAGTGTCCATGGAAACCTTCTCAAATGCCATGACTCTGGACTCCATCACTCTTTGGAAAGCAGGGCTCCTCCACCTGCTAATAAGCCCATGTGGACCAGTCTGAAT[A/G]TCTTTCCTTTACACTTATGTTTTTAAATAGTCAAATTTCAAGAAACAGTTTGGACAGGTTTCTGTTGCCTGTGTGTTTGTGAAATGTATTTGTATTTAGTAGGCTT…	3'-utr	P0175-1	FI592447	DIAS0004305
										R: ATAGTATCCAAAAAAGAATCAGGAGTTAC						P0175-2	FI592448
1352	P0430	SNPlex5.1	KTELC1	92.5	88.7	96.8	3604	0.273504	3	F: TTTTTAAGGAAAAATTGTGTGTTG	3q13.33	NM_152305	120670489-120696240	TGGATGATGACGACTAGAGTTCAGTTTTCAAAATTTTGGGAATAATCTGATCATAGCCTTTCCTTCTTGTTACATTATAAGATAGGAATTTAGAGTATTCAGTCAACAGGTTCTCCCAGTAACAGGTGATATCATCCATCTGCAAGTGGTTCAGAATAAACTGGCTTCCCCTAGAGACAAGATTAACAAGAACAGTTAAAGCATGG[C/T]ATTTAATAATACTAGTAGCTTACATTTGGGTGCTTACTTTGTGTCAAGCACTGTTCAGAATACCTTATATCAATTAACTCTTTGATCCTCCAAACCAACTCAATAGCCATTGTATCCATACACATGCATGTGGCAACACACAATTTTTCCT	Intragenic	P0430-1	FI592449
										R: CCAAACTTAGAGTAAGCTTCTCACC						P0430-2	FI592450
1353	P0190	TaqMan	ABHD10	94.6	89.6	99.1	2680	0.178112	4	F: CAAAAAAGGATATAGAGATGAAAGGTG	3q13.2	NM_018394	113180589-113194896	ACAAAAAAGGATATAGAGATGAAAGGTGTGTGGGCCATGCCATCAAAATA[C/T]AGTGAAGAAGGAGTTTATCGCATTCAGTACAGTGTCATTAAAGAAGCTGAGCACCACTGCTTGTTACATAGTCCCATTCCTGTGAACTGCCCTATAAGATTGCTCCACGGCATGAAGGATGACGTTATTCCCTGGCATACGTCTGTGCAAGTTGCTGACCGAGTAGTCAGCAAAGATGTAGATGTCATCCTCCGAAAAGACAGCGACCACCGAATGAAGGAAAAAGCGGACCTTCAACTTCTGGTTTACACTATTGATGACTTAATTGATAAGCTTTCAACTGTAATTAACTAG	TAc/TAt	P0190-1	FI592451	DIAS0004319
										R: TTGAAAGCTTATCAATTAAGTCATCAA						P0190-2	FI592452
1354	P0339	SNPlex2	TRAT1	95.4	94	99.9	3116	0.0111111	7	F: TGTTTTCCCTGCATAAAATAGC	3q13.13	NM_016388	110024321-110056404	TGGCTTTACTAAAGATGTTAACTGACATTGAGGCTCAGCTCCTCTCAGAACATGCT[A/C]AGGACACATGTATGTCAAAATTTCTTTTAATCTGTTTACTTTGAATATCTTTCAGATAAAGTATACTTGTACTCCGATGACTACATTCCCAGGTATGTAGAAAATGAGTCAGAGATTATGATTGCCAAGTAATAAGGAAAACA	unknown	P0339-1	FI592453
										R: CATTAATGTTTTCCTTATTACTTGGC						P0339-2	FI592454
1355	P0018	TaqMan	BTG3	101.7	94	110.3	4705	0.474178	5	F: TTCCCACCTCTTCCAATGTG	21q21.1	NM_006806	17887872-17907136	ATTTCAGAACTGATATTCCCACCTCTTCCAATGTGGCACCCTTTGCCCAGAAAAAAG[C/T]CAGGAATGTACCGAGGAAATGGTCATCAAAATCACTACCCTCCTCCTGTTCCATTTGGTTATCCAAATCAGGGAAGGAAGAATAAACCATATCGCCCAATTCCAGTAACATGGGTACCTCCTCCTGGAATGCATTGTGACCGGAATCACTGGATTAATCCTCACATGTTAGCACCCCACTAG	cCA/tCA, P/S	P0018-1	FI592455
										R: AATCCAGTGATTCCGGTCAC						P0018-2	FI592456
1356	P0472	SNPlex3.1	MRAP	123.5	117.9	129.3	5137	0.391509	4	F: CCCAAGGTTATTGTCAATGG	21q22.11	NM_178817	32585995-32608966	CTTGGGGTCCTTTTTTCCTCGCAGTCGGCTGTGTGATGTCACACTGACATAGAGATGCCTCTCCCCTCCTGCAGATTTGATTGTCATCGCCTTCTGGGTGAGCCTGGTGGCTTT[C/T]GTGGTGTTTCTCTTCCTCATCCTGCTCTACATGTCCTGGTCAGGCTCCCCGCAGACCAGGTAAGTGAGGACAGCAGGTGTGGTAANGCACCTGNCTAAGCAGGTGAACTTGTGTGT	TTc/TTt	P0472-1	FI592457	DIAS0004550
										R: ACACACAAGTTCACCTGCTTAG						P0472-2	FI592458
1357	P0037	TaqMan	ATP5O	128	124.5	131.3	3770	0.243644	4	F: CCAAAGTGGCTGCTTCTATTATGAA	21q22.11	NM_001697	34197628-34210028	CAAATCTTGAAGGAACCCAAAGTGGCTGCTTCTATTATGAATCCCTATGTAAAGCGTTCC[A/G]TCAAAGTCAAGAGCCTGAGCGACATGACAGCAAAGGAGAAGTTTTCTCCCCTGACGTCCAACCTGATCAA	aTC/gTC, I/V	P0037-1	FI592459
										R: CATGTCGCTCAGGCTCTTGAC						P0037-2	FI592460
1401	P0180	TaqMan	AUH	0	0	0	3710	0.359914	6	F: TGTTCCAACGAAAGACAGACTTG	9q22.31	NM_001698	93015926-93163996	ACTGTTCCAACGAAAGACAGACTTGAAGGTCTTCTTGCTTTTAAAGAGAAAAGGACCCCTCGCTATAAAGGAGAATAGAAGCAACAGAAATCTTGAAAATGCCAGTGTAATAAATGTACTTCTGGAAGTGTCTTTCAGATCCATGTATGCCTCAGCACCTGGAACCCCAGCGACCAAAGTAAAGAGCAAGTTATCTGTATACCGAAT[A/G]AAGTACCTGCAGTGGACCTATATGTGTACTTTGTTCAAGTGTGTATCATCATATTCATTCAGATTTATAAAGCTAGTAGTGTATACTGTCAGAAACACCAACTCAGAATTAGGTGTACATTTTTAAATACCTCCTGCATATGAGGCTTTCTGTTCCTAATCTTTTTAATGTGAATAATTTATATATT…	Intragenic	P0180-1	FI592461	DIAS0004310
										R: CAATCAATATTATTTCCTGGAGTGTG						P0180-2	FI592462
1402	P0589	SNPlex3.2	LPL	9.9	14.4	8.1	2835	0.142523	4	F: CAAAGTGGGACCCAAACTAAC	8p21.3	NM_000237	19841058-19869049	AAATAGCTTCTAAATCCAGTTTACCTCCAAGGCCTCTCTCTGCAATCACACGGATGGCTTCCCCAATGTTACACCCTGGTTGGAAAGTGCCTCCATTGGGATAAATGTCAACATGCCCTACTGGTTTCTGGATGCCAATACTTCGGCCAGGTGACCCTCTGGTGAATGTGTGTAAGACGTCTAC[A/G]AAATCTGCGTCGTCGGGAGAAAGGCGGCTTGGAGCTTCTGCATACTCGAAGTTAGGTCCAGCTGGATCTAGGCCTTAGAAGGAAAACAAAAAGTCCTCAGGGATTTTTAAGTTC	TTa/TTg	P0589-1	FI592463
										R: TGGGTCAACAAGAGTGAAGAAC						P0589-2	FI592464
1403	P0638	SNPlex5.2	ATP6V1B2	12.9	20.6	8.9	3849	0.304444	4	F: TCAGAGATGATATTTTAAATGAACAAG	8p21.3	NM_001693	20098984-20123485	GAAACCTCGTCGACCAGGAACCTCTTCCCTGGCTGCTGAAACCTGACAGTAAACCAAGGAGGAGAGTATCACGTACCAGAGCATGAAAATTAAAGCTTG[G/T]TTAACAAAGACGTTTATTTGAATACTCCAAATTACAAAGTTGGAAATATCTTGTTCATTTAAAATATCATCTCT	Intragenic	P0638-1	FI592465
										R: TTAGGCCTGCTATAATCCAAAG						P0638-2	FI592466
1404	P0647	SNPlex5.1	PPP2R2A	27.3	37.5	18.9	3944	0.40812	4	F: TAAAAGTTTTGATCCCTCTAGGATTTC	8p21.2	NM_002717	26204951-26284562	GGAGTAGTATGCAACTTAGAATTAATATTTATGCTTANGTCTATGAATGAATCTTAGATTTGAGTAATATAAAGGTATACTTGACCTTTTTTCAAGTGGAAATTCCTTAATAAAATGCT[A/G]TCAAGATATTGTGGATATCAAGCCTGCCAATATGGAAGAGCTGACAGAGGTGATTACAGCAGCAGAATTCCATCCAAACAGCTGTAACAC	Intragenic	P0647-1	FI592467	DIAS0004697
										R: ATCATTTGAAAGTAAGGTGCAATAAAC						P0647-2	FI592468
1405	P0164	TaqMan	SCRG1_HUMAN	36.2	45.7	28.6	2535	0.127706	5	F: AGTACTCGCTGTCACCATTGG	4q34.1	NM_007281	174545875-174557192	AGTACTCGCTGTCACCATTGGACTAACTGTGCTGCTAGGG[A/G]TCCAGGCCATGCCTGCAAATCGCCTCTCTTGCTACAGAAAGATTCTAAAAGATCGCAACTGTCACAACCTTCCAGAAGGAGTAGC	aTC/gTC, I/V	P0164-1	FI592469	DIAS0004294
										R: TGAAGTTGCAGTAACAGATCATCTC						P0164-2	FI592470
1406	P0704	SNPlex5.1	LOC338799	48.7	59.2	40.6	4903	0.345455	6	F: CCCTGATCACCCAGTGAG	12q24.31	XR_001332	120718106-120718831	CAGCTGGTGGAGCCTGCCCTGAGAGGGCCACGCCAGCGGAAGGGCTGGGGAGGTGGCTGGACCTGCCTTACGACTGGCCGCCTGGGTCCCGCCCCTTCCGGCCCATCTTCCGTGGCCTGGAATCCGACCTTTTGGACCCTGTGTGTGGAGACTCAGCCTCTGCCTGGACTGTGGAGATGGGCAGCCCGCCATCTCAGAGGCCGCCTGGGTCCAGTATTGTCTCCAGCTGGTTGGTGACCTAGGCAGTTTCCCACCCCTCCAGGAGTCATGGTCTCCCCC[A/G]TGTTAGCCAGGAAGAGGGAGTTGCTGGATA	unknown	P0704-1	FI592471	DIAS0004750
										R: TTATCCAGCAACTCCCTCTTC						P0704-2	FI592472
1407	P0230	TaqMan	MLXIP	49.4	60.3	41.2	1427	0.00635593	4	F: ATCACTCTCTCCCTTCGTTTC	12q24.31	NM_014938	121001143-121194916	ATCACTCTCTCCCTTCGTTTCCCCTGGGAGGTGGGAAGAGAACGCCGCCTTCCCCGGGATGAA[C/T]TTGAGGTCATCCTTCAAAAGGGGAGGACCACCACGGGGAGAAAACTCCATGCAGGCTCTCGGAGAGTCCCATGCTCAGCCTCACCCCGGTTCCTGTGCCTTTGTAAACCGCCTAGGTGGCCGCAGAGCTTGGCCCAGCCACCTCTCCGAAATCAGTAGCTTTCTCCCTACCCCTTGCTGGGAGGTTTTTTTGTTTTAACTCCGTGGGATGTAAAATTGGCCTCTTGCTTCTCTGGCCTACCTCTCCCTCTCTCCCTTTGGCAGGTTTAATGTTCATGATTCTGTTTTGTT	Intragenic	P0230-1	FI592473
										R: AACAAAACAGAATCATGAACATTAAAC						P0230-2	FI592474
1408	P0337	SNPlex2	P0337	50	60.7	41.8	4180	0.220264	6	F: AGACACCTACATTGATAGGAAATGC	Unknown			GGTGGATCCTGTCTGACGTGGCGACCAAAGTGAAGATGCAGAGGACCATCGGCATCNGCCAAGACGATGTCCACTACATCCAGAAGTACAACTGCTTTAGGAAGCACCACGAGAACATGACCATGCCCCTTCCCCACTTCAGGGACGTCCAGATCAGTGACATGGTCACAGNGGGCGAGTGTCAGGCCCTGAGCAAGACTGTGCACTTCCATG[A/T]GTTCAAGCTCAAGGCTGCTGGCACCAAGGAGCAGTTCCAGAAGTTCTAAGACTGGACCCCTGCCCACTGCCCTAAACA	GaG/GtG, E/V	P0337-1	FI592475
										R: AATAATTTTAATTTGTTTAGGGCAGTG						P0337-2	FI592476
1409	P0706	SNPlex5.2	COQ5	53.7	64.4	45.7	3462	0.311947	3	F: TGGGCTCTATGGAGCTTCTG	12q24.31	NM_032314	119425466-119451347	TAAAAAGAGGAGGCGTCAAAGTTTGGCGGTCAGGCGGGGGGTACTCCTTGGAGGTCAGGACTGCATAAGCTACAGTATCGGAGCTAAAAGGACGTTAAGTTAAC[C/G]CTTAGTTTGGGCAAAAGAAACCAGATTGCAGACAATCAGAGCCCCCGATCCGCCCTCTCAACCCTTTCACCTTTGCCCCCCTTTTCCTCTTCCGACACAGTCTCAAACCCGAAGTGCGTTTCCGTTGCCCGCTTCTCTTGGGAGAGAG	Intragenic	P0706-1	FI592477
										R: TTAAAAAGAGGAGGCGTCAAAG						P0706-2	FI592478
1410	P0173	TaqMan	DYNLL1	54.4	65.8	46.1	1738	0.297872	3	F: GAGTTTGACAAGAAGTACAACCCC	12q24.31	NM_003746	119392043-119420680	GAGTTTGACAAGAAGTACAACCCCACTTGGCACTGCATTGTGGGGAGGAACTTCGGTAGTTACGTGACACATGAAACCAAACACTTCATCTACTTCTACCTGGGCCAGGTGGCCATTCTCCTGTTCAAATCTGGTTAAGAGCATGGACTATGCCACACACCCAGTGATCCATCCAAAAATAAGGACTGCAGCCTAAATTCCAAATACCAGAGACTGAAATCTTCAGCCTTGCCTAAGGGAACACCTCGAATCTTTGAACCTTTATTGTGTTGCTTTGTACAGGGCCTTCT[C/G]TGTGCTAACTTGTTGTGGTTATAAAGCAATTAGCAAAACAGCTTACATTTGTATTTATTTTCTATTCCATAC	3'-utr	P0173-1	FI592479
										R: AATGTAAGCTGTTTTGCTAATTGCT						P0173-2	FI592480
1411	P0584	SNPlex5.1	CRYBB3	55.6	66.9	47.1	4624	0.146809	7	F: TGACTCTGAATCTGGTTTTGTAAAG	22q11.23	NM_004076	23925825-23933324	TGCAGCTTGTGATCCGGACCATCCTAGAGGAAAGAGGACGGGGTGACCCAGCTGCTCCCAAGCCCAAAGCAGGGGGCAGGGAGGCTCCAGAGGAGAATCAAGTCCC[C/T]GTAAAATAATGCCACCCCCACAGTGGGTCTTCTTAGAAATCGTAGAGCCAGAGAGCCATGATACCAAGAGGGGGCCTTTCGGGTCTCGTTAAACTCTGTCATTTAGCAGAGAGGGAAACGAAGGCCCAGAGTGGGCAGCTAGACATCAGAATTACTAATGTAGGAACTTTCTCTCTTTACAAAACCAGATTCAGAGT	Intragenic	P0584-1	FI592481	DIAS0004643
										R: TCATCGTCCACTATCTCCATC						P0584-2	FI592482
1412	P0667	SNPlex4.2	UPB1	57.2	68.3	48.7	5445	0.38565	8	F: TTTTTCAGTGAATTGAAATTGTGG	22q11.23	NM_016327	23221251-23252552	GGCGTATGGGTGATGTTTTGCTTTTCTGGCAAGTCAAAGGACAGGGACAGNCGGCAGCTCAGAGGCGCTGACA[C/T]GGCCTTTGTCTTTCAGTCCACTTACTACATGGAGGGAAACCTGGGCCACCCCGTGTTCCAGACCCCATTCGGGAGGATCGCCGTAAACATCTGCTATGGGCGGCACCACCCCCTCAACTGGCTCATGTTCAGCATCAACGGGGCCGAGATCATCTTCAACCCCTCGGCCACCATTGGGGTGCTCAGGTACATGGCATGAGGGACTTGGGGAGCTGGGCTGCGGGGCTTAGAGGCAGGTTCGG	Intragenic	P0667-1	FI592483	DIAS0004714
										R: TGCCGAACCTGCCTCTAAG						P0667-2	FI592484
1413	P0581	SNPlex3.1	PRODH	57.5	68.5	49.2	1757	0.0132159	5	F: ATTACACACTGGGGAAGCC	22q11.21	NM_016335	17280295-17304066	TTGGTCAGCTTCAGTCCTTCACCTGAAAGGGCTCACTCCCCTCCCCAGAAAGCTCTGAGGCCAAAGAGGGCAGCGCACCTGTGGTACATGGCATTGGTGGCCTCATACGTGGGGTTGATAGGGTCCTCGTAGCCAATCTCTAGGGCGCGGGCACGTTCCTGGGCCATGTATGCACCACGCACCAGCTTGGCCCCAAAACACCACCCCTCTCGACGAGACAGCTCCACATCCAGGGT[A/G]ACATTGTCATAGGCGTCCTGTGGGGCCCGGGCCAAAAGTTGAGGACAGCCAGGAAGGGCCCCTCCAGCCTGTGTCCCCTGGGGCTTCCCCAGTGTGTAA	GTa/GTg	P0581-1	FI592485
										R: AATGGTTTGGAAAAAGTAAACAAAG						P0581-2	FI592486
1414	P0171	TaqMan	GNPAT	59.4	69.3	51.8	6043	0.321121	10	F: TTCAGCTATTTAAGGTTGGTCTTGA	1q42.2	NM_014236	229443583-229480153	TTCAGCTATTTAAGGTTGGTCTTGAGAAAGACTATTTAAAAGTAGTCTTATTGTATAAATAATGAAAATTGTCTTTTCCTCCTAGTTTATGCTATAAGGAAGCTTGTTACTTTTTCTCCTAGAAATAGTGATACTGTATTTAATGTGAATGAACCTGCC[A/G]CAACNAAGTTAGAAGAAATGCTTGGTAAGTACAGCTTAATAAAATTTGGTGGATTTTCACATTGTATTTATCAACATATAGTAAAACAAGAAAGTATGGCACCAAACACTTCATCGAGATGAACAGCGTAGAGTTTAATATATGCAGAGAGCTATTTCTATCACATAGCATTTCTCAAGGAAACTAAGGA	aCA/gCA, T/A	P0171-1	FI592487	DIAS0004301
										R: TCCTTAGTTTCCTTGAGAAATGCT						P0171-2	FI592488
1415	P0149	TaqMan	HNRPF	60.9	70.8	53.5	3700	0.441304	6	F: ACCACTGGACACTGTGTCCAC	10q11.21	NM_001098206	43201071-43224620	GCTTCACCACCGACCTATTTGGAAGAGACCTCAGTTATTGTCTCTCTGGGATGTATGACCACAGGTATGGAGATGGCGAGTTTACTGTCCAGAGCACCACTGGACACTGTGTCCACATGAGGGGGCTGCCATACAAAGCCACTGAGAACGACATTTACAACTTCTTCTCTCCACTCAACCCCGTGAGAGTCCATATTGAGATTGGCCCTGATGGAAGAGTGACGGGCGAAGCTGATGTTGAGTTTGCCACCCA[C/T]GATGAAGCTGTGGCAGCCATGTCCAAAGACAGGGCCAACATGCAACACAGATACATAGAACTTTTCTTGAATTCCACAACAGGGGCCAGCAATGGGGCATATAGCAGCCAGATGATGCAAGGCATGGGGGTGTCAACCCAG…	CAc/CAt	P0149-1	FI592489
										R: TCATGGTGCAAAATGGGTC						P0149-2	FI592490
1416	P0572	SNPlex3.2	C10orf107	62	71.7	54.8	2213	0.0811966	3	F: ATCACTTCAAAATGGAAAAGAAAAG	10q21.2	NM_173554	63092725-63196095	CTTCAAAATGGAAAAGAAAAGTAGTTACTTTGGAGACTATGGGTTTTAAATTTTTTCCTGATTGCAATTACACGAAAGTAAGAACAAATTTTGAGGTCATTGGGATTCATATGCAAAACATGTGGTTGAAATNACTTATTCCCTTTTTTTTTGGTAGAATGGAGCTGAATTCCAGGAGCATGAAAGGATTCTATCTCC[C/T]GATTTTCTTTCAGTTGCCCAGATCACAGAAATGCTAGCAGAGGATGCAGACGGAGTTCAACGGTAAGTACTTCAATATTAAAACTGAACATGGAGCAGTTCTAG	unknown	P0572-1	FI592491
										R: AATTTGAAAAGAGGGTTAAAATGTG						P0572-2	FI592492
1417	P0507	SNPlex3.2	C10orf107	62.7	72.5	55.3	4984	0.383663	6	F: TCTTTTCTTTTCCATTCTAAAGTAATC	10q21.2	NM_173554	63092725-63196095	GAGTGTGTCAACTGATATTCTTTTACAAAAAATATCATTATTAATTGGCATAAGAAAGCANTAATAGTTTTACCATTTGTCCTACTAATACTGAAAAAGGAC[A/C]TTTTTGCACATTAAGGGGATCTTGGATTATTTTGTTTCCGGAACATCTAATNAAATGATGCTTAAGATTTCTCTGGATTT	unknown	P0507-1	FI592493	DIAS0004578
										R: TTTTGTGAATGGGATGGC						P0507-2	FI592494
1418	P0069	TaqMan	JMJD1C	63.4	73.2	56	4172	0.388158	6	F: AATTACACCCTTTGA	10q21.3	NM_004241	64596987-64895728	AGTAATTTTCTGATTATGACATGTATGCTGTGCGATTCAGCAATTTCCCAAATGCAGGCAATAGCTGGTGTTTGTGTCCTATTCTCACAGTAACTGTCTCAATGTAGTGAAAAATATCAGTTATTTTAGTAAACTGTACAAGGTCACATTTACACTTGATCAACAATATAGCATAGAATTTTTGTATTTTTTTCCAAAAATAAATACATCATTTTAAATCTGGCATTTTCACAAACATCATATACACTATAATACAAAAACAGCTATGAACTGCTGCTTTTAAAATTTAGCTTGTTTTAATAACAATGAATCACAGGAGCTGTGACTATGCTATACCGCTGTGGTGTCAGTAACAAGTAATTACTACAAAGAGAATTTCTTGGCACTGATGGTTTATGA…	3'-utr	P0069-1	FI592495
										R: TATCTTGTATCATGC						P0069-2	FI592496
1419	P0120	TaqMan	MYPN	64	73.8	56.6	5075	0.406383	7	F: GCACCACCAGATCCC	10q21.3	NM_032578	69535918-69641464	GCACCACCAGATCCCACCACCCATGTCGGTCCGGCCCAGTGGCAGTCGCTACGGATCTCTCACCAGCAAAGGACTTGACATTTTCTCTGCTTTCTCCTCCGTGGAAAGCACGATGGTGTATTCATGCTCTTCTCGGAGTGTAGTGGAGAGTGATGAACTTTAAGAACGTCTGGGTGCCTGCTGGGTAAGGGGGC[A/G]GACTGCGGAGGGGGAAGGAGGATGAGCCAGATAAGGTGGTTTCCAAGCAACTGGATTTGAGAAAGTTCCCACGCTGCCGGACCTGTGGCAAGGAGAGC	3'-utr	P0120-1	FI592497
										R: TTTATTATGTGGCTC						P0120-2	FI592498
1420	P0226	SNPlex1	ADK	66.7	76.6	59.1	2433	0.0627803	6	F: AACTTTTCTCATAATCATTTGTTAAGG	10q22.2	NM_001123, NM_006721	75580971-76139066	AACTTTTCTCATAATCATTTGTTAAGGAAATCGCCACAAA[A/G]TGCAAAAGCCTACATCATGTAGAGATTTCTTTTATTCTCACTGAGGGTGACTCTGTGGAGATAATATTTCTAACACCCCCATTTTCTTCTTTATGCAGGGTTTTTTCCTCACAGTTTCCCCAGAGTCAGTTTTAAAAGTGGCTCACCATGCTTCTGAAAACAACAGAATTTTTACTTTGAATCTGTCTGCACCATTTATTAGTCAGTTCTACAAGGAATCATTGATGAAAGTTATGCCTTATGTTGACATACTTTTTGGAAATGAGACGGTGAGTAACTTTTTTTATTTTATGGTACCTGGTGTTTGTTCTGATTTGTGTATA	Intragenic	P0226-1	FI592499
										R: TATACACAAATCAGAACAAACACCAG						P0226-2	FI592500
1421	P0221	SNPlex1	DNAJC9	67.4	78.4	59.7	928	0.050885	0	F: CGCAGGCGCCCTGGGCGTTTTGCG	10q22.2	NM_015190	74672596-74678626	TTCCTGCGCCTCTTATGACGCAGGCGCCCTGGGCGTTTTGCGCGGGAAAAGGAAGCGGTGTAGTGTTCTGCTCTGTTGTAGGGACCTGCTGTTTTCAGTGAGGCTGCCGC[C/T]CGCTCTGCACCACTACCAGCCATGGGACTTCTGGAGCTGTGCGAGGAAGTATTCGGAACCACCGACCTATACCGAGTGTTGGGCGTGCGACGCGAGGCCTCAGACGGCGAGGTCCGACGTGGTTACCACAAAGTGTCCCTGCAGGTGCACCCGGACCGGGTGGGCGAGGGCGACAAGCAGGACGCCACTCGCCGCTTCCAGCTACGCTAGACCCGCTCCACCCGCCGCCCGGGCTTCTTTCCGTCTC	Intragenic	P0221-1	FI592501	DIAS0004346
										R: CCCACCCGGTCCGGGTGCACC						P0221-2	FI592502
1422	P0056	TaqMan	FAM21B	73.5	84	65.3	3740	0.442797	6	F: AGCCCCATGTTTCCT	10q11.22	NM_018232	47414578-47469414	AGCCCCATGTTTCCTGCTCTCAGTGAGGCAGGCAGT[A/G]ATGATGATCTCTTTCAGTCCGTTAAACCAAAACCAACCAAAAAAGCAAATCCTTTCCCTCTCCTGGAAGATGAGGATGATCTCTTTACAGACCAGAAAGGCAAGAAGAATGAGTCAAAATCCAATGGTCAGCAGGATGTTACCTCAAAAGCACAAGATATTTTTGAG	aAT/gAT, N/D	P0056-1	FI592503	DIAS0004201
										R: TTTGAGGTAACATCC						P0056-2	FI592504
1423	P0705	SNPlex5.1	MBL2	75.3	85.8	67.9	5565	0.495595	5	F: AATTCTAGAGAAAACCAGTCCATC	10q21.1	NM_000242	54195149-54201466	AGATGAGTACACTGAAGGCCAGTTTGTGGATCTGACAGGAAAAAGGGTGAGGTACCAAAATTGGAATGACGGTGAGCCCAACAATGCTGATTCTGCGGAACACTGTGT[A/G]GAAATCCTGAAGGATGGCAAGTGGAATGACATCTTCTGTTCCTCCCAGCTTTTGGCTGTCTGTGAGTTCCCTGCCTGAGGGAGCATGACCCTCAGACCCTCCTGTCCTTCTTACTCACCTTGTGGACAAACAGTGTGGTTTGAAAAATGAATCTATATCAATTTCCCATATCCAAT	GTa/GTg	P0705-1	FI592505	DIAS0004751
										R: AATATTGGATATGGGAAATTGATATAG						P0705-2	FI592506
1424	P0205	SNPlex1	IDE	79.7	91.3	70.8	4355	0.400442	7	F: CCGCATTAGGAATTATGCAGAT	10q23.33	NM_004969	94204019-94323813	GCCGCATTAGGAATTATGCAGATGGTTGAAGACACCCTTATTGAACATGCCCATACGAAACC[G/T]CTCCTTCCAAGTCAGCTGGTTCGGTATAGAGAAGTTCAGCTCCCTGATA	CCt/CCg	P0205-1	FI592507
										R: GGGAGCTGAACTTCTCTATACCG						P0205-2	FI592508
1425	P0692	SNPlex4.1	FER1L3	81.3	92.9	72.5	2629	0.112335	4	F: GGAATTATATTTTATTTGGCTACAACC	10q23.33	NM_013451	95056177-95232064	GGAATTATATTTTATTTGGCTACAACCTGTGTTGGATGCAACNGACTGCCTCCCCTTCATAAATCACCCCCCAGCTNTGTAGATAACTGGAACCTGCCCAAGAAAAGTGCATTAATTCTCTTGCCCTTCACTCTCGTAATCACGGCACAATTTTGCGGCTAGATCACTTGTCACTCACATGAAGCTCAATGTGTTTGCTTCTGCTTT[C/T]CAGCTGGATTCCTGGCAATGAAGAAAACAAACAGAAAACAGATGTCCATTACAGGTCNTTAGATGGAGAAGGGAATTTTAACTGGAGATTTGTCTTCCCATTTGACTACCTCC	Intragenic	P0692-1	FI592509
										R: AACTGGCACATTTCAGCACTC						P0692-2	FI592510
1426	P0688	SNPlex4.1	CUTC	85.1	97.9	75.8	3141	0.00440529	7	F: TGTGTATACTACATTTTGGAAAAGCAC	10q24.2	NM_015960	101481980-101505878	GTATACTACATTTTGGAAAAGCACTGTATTAGAAATATCTCTTCAGAATTCAAGTCACTTTTATTTGTTCCAGCCTTTGACATGGTTCATGATCCAATGGCAGCTCTAGA[G/T]ACCCTCCTAACTTTGGGATTTGAACGAGTATTGACCAGTGGATGTGACAGTTCGGCACTAGAAGGGCTACCCCTAATAAAGCGACTTATAGAACAGGTACTCACAATTTCTTGCCTTTCTTCCTAAGACTCTNTTGTGGCTATTCCTGATTTTCTGTGGCTCAGCTA	GAt/Gag, D/E	P0688-1	FI592511
										R: TAGCTGAGCCACAGAAAATCAG						P0688-2	FI592512
1427	P0699	SNPlex5.2	CUEDC2	86.1	98.2	76.6	6245	0.34141	7	F: AAACCTGTTGCTTTCTCTGC	10q24.32	NM_024040	104172998-104182343	AGAGCTCTGCGGTCCAAGGTCAGGTATCCGCCTCCTCAGAGACCCTGCAGCGGCCTGAAAACCTCAAAGAAGAGACTAGGTCTTCTCCTAGTGCTGCTGGGGACACCCCAGATGAGGTACTGGTAAAGGAGCGTAC[C/T]CGTGAGGCAGCAAGGGGGCAGGAAAAGAAGAAGTCCTGCCTTTTGTCAACATTTATGCCCACAGGCAGCCGGCACTGAGGAGGAGCTGCTGCCAGGGGTGGATGTACTCCTGGAGGTGTTTCCTACCTGTTCGGTGGAACAGGCCCAGTGGGTGCTGGCCAAAGCTCGGGGGGACTTGGAAGAAGCTGTGC	Intragenic	P0699-1	FI592513	DIAS0004744
										R: TGCACAGCTTCTTCCAAGTC						P0699-2	FI592514
1428	P0154	TaqMan	GPAM	96.3	103.3	89.9	1596	0.438298	4	F: CCTAGAGACGATAAGCACAGAAATC	10q25.2	NM_020918	113899627-113933508	CAATTGAATGCAGCTTTTTATCCACAGGTAGTTCTAGCGTTTAGAAATGATAGGACTTACCACTGAGGTTTATAAGACTTAATTTGGCTGTAAATCTGTTTTTTAAAACACTCTTTGTAGGAACTTGAGACTTGGCATCTGGCATTTTAGTTTAATACAAACTAATGATTGCATTTGAAAGAGACTTTTGACTCTACTGGTAAACATCTAAACTCTGAAATGCCTTGATGGAAGGTGTTAAACTATTTGCCTGTTGTACAAAGAAATGTTAGATTGTTGTAGAAAGATGTACTATAAAGTACCGGAAAAATGACA[C/T]GGTGTGACNTCACGAGTGATACTTCTATGGAAACTTGTTTTATGCCTGTTAATATATTGTAAGACACACAGA	Intragenic	P0154-1	FI592515	DIAS0004286
										R: AAGTTTCCATAGAAGTATCACTCGTG						P0154-2	FI592516
1501	P0135	TaqMan	SLC35F5	0	0	0	1259	0.0859031	3	F: TCTGTTTTCTTCATTTTCGTAATGA	2q14.1	NM_025181	114188401-114230870	CTTGATGATGGAGCAATGTACAGCGAAGAGACAATCTCTGGCAAGTTTTTGTAGAAAAATGTTTCAGTGCCTAGTCTGAAAAATAACAGTTTCAGTTCTTTGGAACTCTAAAATATATTTTCCTCATATCTGTTTTCTTCATTTTCGTAATGAAGTACTTTGCTATGTAGCTGTGTACATATCACTACAGTTATAGGAAGTTTCAGTCTACAGTCCATCTAAAGGACCAACCTGCCTTACACATCTCAAGGAATTCAGCTGGTGAAATAATTT[C/G]AACTAATCAAGGGATAAAATTTTAATGTTCTGGAGACTTTATTTTCACATATTACTTGTTAAATGCTGGACTATACTATGAAAAGGTTTTCAAGAGATTATTTAAGTATGTAATAGATCAG…	3'-utr	P0135-1	FI592517
										R: TCACAGATTTAAAGTACAAGGCACC						P0135-2	FI592518
1502	P0422	SNPlex3.1	CCDC93	4.5	5.1	6.1	2321	0.0242291	5	F: TATGGTACTGAAAAGCCCCAG	2q14.2	NM_019044	118389524-118488179	GTACTGAAAAGCCCCAGGTTCCTTGGGGACACTGCTCACACTCGAGAGATGTCTCAAGGGACACTTAGAATGTTCTCACCCTTGGCTTGTTTTTTTCCCCCAAACAGAGCTCTGTCAGAAAAAATTGTCTCCGTCCTGCCAAGAATGAAATG[C/T]CCACACCAGCTGGAGCCCCACCAGATCCANGGGATGGATTTCATTCACATCTTTCCTGTTGTCCAGGTGAGCGCATCTTCATGGTTTCCTGTGCTCTGAGCTCT	TGc/TGt	P0422-1	FI592519
										R: AAATGTTCTGCTGCTACCAAATC						P0422-2	FI592520
1503	P0349	SNPlex2	STEAP3	6.6	15.4	6.9	3967	0.263274	7	F: ACACAGATCAAAGTCCAGTGTG	2q14.2	NM_018234	119697854-119739698	GGGGACAATCAGCTCATGAAAAGCAGGGGGTGCTGTGTGCTTGGCCTTGATCTGGTGTCTGCTGCTGCTCTTCCCTTCCTAA[C/T]CAGGCAGCTGGCAACAGCACCCCCATGAGAGCAAGTCACTCCCTTACAGCCTGGGAAATTCTCTGTGCCTCTGGGTACAAAAGTGCCTGAACTAAAGT	Intragenic	P0349-1	FI592521
										R: AATAAAATACACAGACTGTTTCAAAGG						P0349-2	FI592522
1504	P0456	SNPlex3.1	RALB	15.7	37	11.6	3179	0.3125	7	F: AGGCATTTCCCCAGTCAAG	2q14.2	NM_002881	120726884-120768753	TGTGCTGTCCAGGGAGCAGATCCTCCGTGTGAAGGCAGAAGAAGATAAAATCCCGCTGCTGGTTGTGGGGAACAAGTCGGACCTGGAGGAGCGGAGGCAGGTGCCAGTGGAGGAGGCCAGGGCCAAGGCCGAGGAGTGGGGCGTGCAGTACGTGGAGACGTCGGCCAAGACGCGCGCCAACGTGGACAAGGTGGGCATGGCTCCCGGCGTCCCATCTG[C/T]GGTCCCCAGGGAACCGTTCTGGGAGGGGCAGAGGTAGGGCTGTCCTCCCAGATGTCCTGGTACTGT	Intragenic	P0456-1	FI592523
										R: ACAGTACCAGGACATCTGGGAG						P0456-2	FI592524
1505	P0103	TaqMan	NIPA2	19.4	48.8	12	4438	0.194915	8	F: GGTCTTTGCAACCCTTGTGG	15q11.2	NM_030922	20556790-20585849	CAGACAAACATTCTTGTGTATATCACAATCTGCTCTGTAATTGGAGCATTTTCAGTGTCCTGTGTTAAGGGCCTGGGCATTGCTATTAAAGAGCTGTTTGCTGGAAAGCCCGTGCTACGACATCCC[C/T]TGGCCTGGATTCTGCTGCTGAGCCTTATAGTCTGTGTGAGCACACAGATCAATTACCTGAACAGGGCCCTGGACATATTCAACACTTCCATCGTGACTCCAATATATTATGTATTCTTTACGACATCAGTTTTAACTTGTTCAGCTATTCTTTTTAAGGAGTGGCAAGATATGCCTGTTGACGATGTCATTGGAACTCTGAGTGGCTTTTTTACAATCATTGTGGGAATATTCTTGTTGCATGCCTTTAAAGACGTCAGCTTTAGTCT…	cTG/tTG	P0103-1	FI592525
										R: CGCTTTCTCGTCTTTCCGG						P0103-2	FI592526
1506	P0634	SNPlex4.1	KBTBD11	22.4	60	13.8	2312	0.00660793	5	F: TTCTTTGGCCTTTTTGTAGGAG	8p23.3	NM_014867	1909451-1942509	GGTCCGTTTACTTTGGAAGCCCATTTCAGCCTTTATGTTTTTAAACAGTGAACATCATAGAAATGATTTCTCAAATAAAATCACAGTGATAATAGCTCATG[A/G]GTTTGCTATGGAAAGAATGAAAATATTAAATTGGTTCCATTTCATATCAAAGTTTTAGTATAAATAATGAAAGTCTAGAGAAAAACATTATCATGTGAAACACTCNTGTCTTTAAAAGAACACTGTTTCTTTTGGATCTTAATTTTTT	3'-utr	P0634-1	FI592527
										R: AATAATATTTATCACGTGGCTGTCTG						P0634-2	FI592528
1507	P0599	SNPlex4.2	MYOM2	22.7	60	14.1	2290	0.00660793	5	F: ATGAGCTCTAAAGAGCATGAGC	8p23.3	NM_003970	1980612-2080779	AAGAACCAAGTCCTCACCTTACAGACAAGTCGAACTTCACACTCTTCAGTAACATCCCAATGAAGATACTCAGAGAAATGAGGGCCTGAGGGAGAAGGAGGGAAAAAGTTCAAAAAAAGGGGGAAAAAATACGTATACATACACATACATGTATTTGGGGCAGAAGAAAGTAGTTGTTCTGTCTGAAACCAAGGTAAGTCCTTTTCTGGGCTCT[A/G]AAGCCAGCGTGCACAATACGGATACTGCATCTAGAGGAAGANGTCTGATGGCTCCTGCTCATGCTCTTTAGAGCTCA	Intragenic	P0599-1	FI592529
										R: TGACATTAGCTGCTTCCTGAC						P0599-2	FI592530
1508	P0600	SNPlex4.1	ENPP6	26.5	60.3	16.6	3716	0.117257	6	F: AAAAATTTGAGTAATGGTACTTCCC	4q35.1	NM_153343	185246854-185376013	AAAATTTGAGTAATGGTACTTCCCAAAATAGGCTCATAACCCTACCTCGA[C/T]TATTGAGGAAAGTAACCACATACCATCTTTTTTCCTTCTTAGGCTGTGAGGTTGAGATTCTTGGTGTCAGACCCACTTACTGCCTAGAATATAAAAATGTCCCAACGGATATCAATTTTGCCAATGCTGTCAGCGATGCTCTTGACTTCTTCAAGTAAGTGTCCCAAATTCTTAGCCATACCATTGTTCTTCCTTGTTTCCAGGACC	Intragenic	P0600-1	FI592531
										R: TAGAAATCACTGTGTGAAAGGC						P0600-2	FI592532
1509	P0194	SNPlex1	KIAA1430	27.5	66.5	17.1	2573	0.0374449	6	F: AGGAATCTGAAGACACTGTGACAG	4q35.1	XM_087593	186328447-186362107	GAGGAATCTGAAGACACTGTGACAGATGTCACTCCTTTATCAACTCCAGACATTAGCCCTGTTCAGTCTTTTGAACTGGGGGCATCAAGCAATCAAAAAG[C/T]GAAAGTTAAAAGGCAAGAAAACGTGGGTCAGGAAGTATATGAAAATGTTGAGGATTTTAAAGATAATTCAAAATCTTTGAAATCAGTC	unknown	P0194-1	FI592533
										R: TGTCATGTATGGCTTTTTGTTTATATCT						P0194-2	FI592534
1510	P0195	SNPlex1	KIAA1430	27.7	66.6	17.3	1756	0.00220264	6	F: GCTTTATTGAAAAGGCTTGAAGC	4q35.1	XM_087593	186328447-186362107	GCTTTATTGAAAAGGCTTGAAGCTGTGAAACCAACAGTTGGTATGAAACGCTCAGAACAGCTGATGGACTATCACCGCAACATGGGCTACCTCAGCTCTTCCCCC[A/G]CCTCTAGACGTGTGAGGTCCACTCTTGGCCAATACAGCCCATTAA	unknown	P0195-1	FI592535
										R: GAGTGGACCTCACACGTCTAGAG						P0195-2	FI592536
1511	P0074	TaqMan	SLC25A4	28.1	66.7	17.6	1957	0.00211864	6	F: GTCCAGCATGCCAGCAAAC	4q35.1	NM_001151	186301392-186305418	GTCCAGCATGCCAGCAAACAGATCAGTGCTGAGAAGCAGTACAAAGGGATCATTGATTGCGTGGTGAGAATCCCCAAGGAGCAGGGCTTTCTCTCCTTCTGGAGGGG[A/T]AACCTGGCCAACGTGATCCGTTACTTTCCCACCCAAGCTCTCAACTTCGCCTTCAAGGACAAGTACAAGCAGATCTTCCTGGGGGGNGTGGACCGGCATAAGCAGTTCTGGCGCTACTTTGCTGGTAACCTGGCTTCCGGTGGGGCAGCTGGGGCCACCTCCCTCTGCTTTGTCTACCCGCTGGACTTTGCTAGGACCAGGCTGGCTGCCGATGTGGGCAAGGGTGCCGCCCAGCGTGAGTTCACTGGCCTGGGCAACTGTCTCGCCAAGATCTTCAAGTCCGATGG…	GGa/GGt	P0074-1	FI592537
										R: AGGCGGCTCTGTAGATAATGATG						P0074-2	FI592538
1512	P0157	TaqMan	SNX25	28.6	66.8	18.1	2763	0.0470085	6	F: TAAATGTTGGAAAAAAACGTTCG	4q35.1	NM_031953	186368278-186527942	TTTTCAGATATGCTTCAGAGCCTTGTTGGACAGCAAAATGCCCGTCACGGTATAATAAAAATATTCAATGC[A/G]CTGCAAGAAACGAGAGCCAATAAGCATCTGTTATACGTGAGTAATTTAACGCCTCCCAGAGGATTCACTGTTTCTTCAGTTTTTAATTATGTTCTTACTCCTTATTATTTGTAACTCTGAGCCCATTTTCTCTGCTTCATTTTTGTCTGTTCAGTTTGGTTTAAAA	GCa/GCg	P0157-1	FI592539
										R: TGAGACTGATTTATTTCATGGCC						P0157-2	FI592540
1513	P0686	SNPlex4.1	STAR	29.6	66.9	19.1	1753	0.0120773	4	F: AGTCCACAAGCTCTTGACTCTG	8p12	NM_000349	38119383-38127757	GTGTGTGATAGGGCACGGCAGTGCATAGAGTGGAACATCACCCACGGGATGGCTAAATTCTTCTAACTTAATTCTAGGGATGGCTGCCNAAGACCATTATAAACCAGGTCCTATCACAGACCCAGGTGGACTTTGCCAATCACCTGCGAAAGCGCCTGGAGTCCCGCCCTGCTCTGGAAGCCAGGTGTTAAAGCTCAGCC[C/T]GCCACTGCCGAAGGCTTCTGGCTTGCAGGCTAATGAAGAGATTCCAGCTGGAAGCCTGCAAGACTGTTAAAGAACTTC	3'-utr	P0686-1	FI592541
										R: ATGAAGTTCTTTAACAGTCTTGCAG						P0686-2	FI592542
1514	P0134	TaqMan	CYBRD1	34.4	72.1	23.5	417	0.10515	1	F: TTTAATGGGCTTTTTATTCTAATGATAA	2q31.1	NM_024843	172087229-172122883	TTTAATGGGCTTTTTATTCTAATGATAATTGTACCTTTATCTTTCAAAAGCTGATATTTCCTACTAAAGCATCTAGAAATATCTCATTAAGAAGCCCACAAAAAGAATAGAGGAGAAGAAAGCCTTAGGTATCAATTCCAAAACAGTGATTGAAATCTTCCCAAATAATTATAGCTTGTATCATCTGCAGAGGTGGTTTGGCTTGTCTTACCCCATAATCTAATTTCAGGGGGAATTTATTTTAACACTCATCTAAATCAACACTAAAACCTTTTGTCTCGAAGGGCTTATTGAGAAACTCAAATGAATATACTTTCTGAATTAATGTTATCAAAAATGTATAGCTTCCTGTGCGCCTTGTGTCAGGCTACATCCACCCTCCAAAGTACGCTCTTCCCT…	3'-utr	P0134-1	FI592543
										R: AAAATCCCATCATGCTGCA						P0134-2	FI592544
1515	P0387	TaqMan	PDK1	35.5	78.7	24.3	617	0.00215517	3	F: CATTTTATGCCAGACACTTCG	2q31.1	NM_002610	173129025-173172108	CACAATATTGAACTTTCAAAATGTAAAAGAACACATTTAGAGGGGTTGATTTGCATTTTAGGTATATCCAGAGTCTTCAGGAGCTTCTTGATTTTAAGGACAAAAGTGCTGAAGATGCTAAAACTATCTATGAGTAAGTACACTGTTTTGAACACAATTTTTAATACTCTTTGAACAGCATAT[A/T]AAAAATGTGAATGTATTGAGCTTAAACCTGCTTTTGGGTCACTTTAGGGAAAATTGATTAACTT	Intragenic	P0387-1	FI592545
										R: TTAAAAGTTAATCAATTTTCCCTAAAG						P0387-2	FI592546
1516	P0655	SNPlex4.1	CDCA7	37.7	79.2	26.1	872	0.0135135	3	F: CCAGTTTTCAGAAGAGAATTCTTAG	2q31.1	NM_031942	173927807-173941964	CTGCAGGAGGGTAGAGTATGGCAGGCAGGCGCTATACCTC[C/T]GTGTTACCGACATGTGAGCATGTCTAATGAGATTGACTTGATTTGCCTATAAGACAGACTGATCATCCAAATTCTTATCTTGAGTTTCAATCACATGACAAAATTGAACACTTTAACAAAGAAGATTTGCCAAGTGGAAGGCAGGTAGTG	Intragenic	P0655-1	FI592547
										R: GCTGCAGGAGGGTAGAGTATG						P0655-2	FI592548
1517	P0519	SNPlex3.1	YWHAB	38.4	80.3	26.7	2627	0.0353982	3	F: AACTCTCCAATGAGGAGAGAAATC	20q13.12	NM_003404	42947758-42970574	ACCTTTCTTCTTGGCATGTCATCTCCAGCATANAGCAGGAAACAGAGAGGAACCAGGAGCAGCAGCAGATGGGCAAAGAGTACCGTGAGAAGATTGAGGCAGAGCTCAGGACATCTTTAATGATG[C/T]TCTGGAGCTTTTGGACAAATACCTAATTTCCAATGCTATATAACCAGAAAGTAAGGTGTTCTACTTGAAAATGAAAGGAGNTTATTTTAGATATCTTTCTGAGGTGGCATCTGGAGACAANAAACAAACCACTGTGTAGANCTCCCAGTAGGCTTATCAGGAAGCATTTTATA	cTC/tTC, L/F	P0519-1	FI592549	DIAS0004589
										R: ATATAAAATGCTTCCTGATAAGCCTAC						P0519-2	FI592550
1518	P0454	SNPlex4.1	SESTD1	39.5	80.3	27.8	3444	0.0929204	7	F: ATGTGTTTCAATTTGTTAAATTTCTTG	2q31.2	NM_178123	179681776-179837491	GAACAGTTAGTCTATCTAAAAGTGATTTCCCAACTGCTTCAATTTCATCAAATTGCTCCTCATCATTAATAGCTTCAGGCTCTTCTGGACAGTCTTGCAAAATCTGCAACAAACAGAAGTGTAACATCAATCAAGAACATAGAAAGGGAATTAAGTTCATGCAAATTTAGTAGATTAAATGTGTTATATTCTTAGCATCTTCATCTTTGCCA[C/T]TATAAATGACTGATTATTGACAAAGATGGTTCAAGAAATTTAACAAATTGAAACAC	Intragenic	P0454-1	FI592551	DIAS0004537
										R: ACTTTAAGACCTTACCGATAAAAAGAC						P0454-2	FI592552
1519	P0136	TaqMan	SESTD1	40	80.4	28.4	2334	0.0423729	5	F: CTGAACAGTATTTTGGGAGTCCA	2q31.2	NM_178123	179681776-179837491	AACTGAACAGTATTTTGGGAGTCCAAGTGACATGGCTTCTACTGCAGAACACATCAGAGACAGGATGAAACTAGTTAGTCTCAAAAGGCAGCAGCTGAGACATCCCGAAATGATGGCTACGGAGAGCTAATAGCTGCCTTCTTTCCCCAGATCTGCAGTTCACAGTCCCGCATGGAGTCGGCATACTACAACATGA[G/T]CTACGATACTTTTAAGATGCATTTCACAGCCAGGATAAGCCTCATTTCTTTCCATTACACATTTCTCTCCACATGTTAAAACCTTGTTACTACCAAGGCATAATTATGTAACATACTTTGAGACCATAGACTCCAAGTATCTTAAAAGAAAGAACTGTAAACATTGCACTGAAAACTTGCTTTAAAGCTTTACCTGAC…	3'-utr	P0136-1	FI592553
										R: AACTCTTATTAGCACCATTCAAAGCT						P0136-2	FI592554
1520	P0109	TaqMan	TTN	40.6	81.1	29	2386	0.0190678	6	F: TGTGCTTTTACCGGTGAGCC	2q31.2	NM_133378	179098962-179380395	ATTGACGAGGGCAAAGTTTTAACTGTCGCCTGTGCTTTTACCGGTGAGCCTACCCC[A/G]GAAATAACATGGTCTCGCGGCGGAAGGAGAATTCAAAATCAAGAACAACAAGGGAGATTCCATATTGAAAACACAGATGACCTGACGACGCTGATCATC	CaG/CgG, Q/R	P0109-1	FI592555
										R: CCCTCTTAAATGGATCGAATGTTT						P0109-2	FI592556
1521	P0124	TaqMan	KIAA1604	40.9	81.3	29.3	2687	0.0574468	5	F: GACACCGAAATAGGGACAGTGAA	2q31.3	NM_020943	180517849-180580090	AGCACAGACACCGAAATAGGGACAGTGAAAATTTTACAAGAAAAGAGAGGTCCAACTCAAGAGAAAAGAGTAAAAAACATTCAGGTTCTAGAAGCGATGAAGATAGGTATCAGAATGGTGCCGAGAGGCGATGGGAAAAATCTAGCCGATACTCTGAA[C/G]AATCCAGAGAATCAAAGAAAAATCAAGACCGACGAAAAGAAAAGTCTCCA	cAA/gAA, Q/E	P0124-1	FI592557
										R: TCGGTCTTGATTTTTCTTTGATTCT						P0124-2	FI592558
1522	P0427	SNPlex5.1	STAT4	42.9	81.3	31.4	2453	0.0941704	4	F: TTTTCCTACATTTTACACCCATTTC	2q32.3	NM_003151	191602547-191724539	CCTACATTTTACACCCATTTCTTCATTACCTTTTTGTGGGATGAATAGGTCTTCTTAAAATAGTTTTAATTTATTCAAAAGGTG[C/G]CTTTTGTTTTAGACTGATCAACCTCAGTTATTTTTACAAGAACTGTACTTAGTAGTTAATTGGTAGAAAGATGTTGACGAATGCAGTTAGTAGACAAGAGGGTACTTACCTAAGAAA	Intragenic	P0427-1	FI592559
										R: AAAATTCAGTCTTTAAACTTTTGCAC						P0427-2	FI592560
1523	P0485	SNPlex5.1	PIP5K3	52.4	88.7	40.7	3759	0.460352	3	F: AAAAATAAAAATTACAATCATGAGCAG	2q34	XM_028867	208839236-208931720	CCAGAGAAATGACATTATACGTCAGAATAGCCTCTTTTAATTTAATATGAAAAATTCAATTAACAATATTGAAAATACTT[A/G]ATGTATCATATTGTATATATTTCTCTACTTTGGTTCCAGCTGTTTTATATGATTGACATGTTATTTAAGAGCTAAAACTGCCTTGATGTTTTGAAAACTCACACTGTAAAAAAGAAGACTTAGAATAAACAGAATCAAATTCACTTTATTTTGAAT	unknown	P0485-1	FI592561	DIAS0004560
										R: ATTTTCTCAAGCAGATTCAAAATAAAG						P0485-2	FI592562
1524	P0131	TaqMan	FN1	56.3	90.6	46.3	4625	0.397872	7	F: TTTCTTAAGCCCTTTGCTCTGG	2q35	NM_212478	215933426-216009036	AATGTCAACTGCCCAATTGAGTGCTTCATGCCTTTAGATGTACAGGCTGACATAGAAGATTCCCGAGAGTAAAATTTCCAAGCTGGAGAAACAAGCACGGATCTCTGCCAAGGTCCATCCAAACTGGAGTGATGTTAGCAGACCCCATCCCAGTTTGTTTCTTTCTTAAGCCCTTTGCTCTGGAGTAATTTCTTCAGCTTCAGCTCAACTCACAGCTTCTCCAAGCATCACCCTGGGAGTGTTTTGAGACTTTTCTCATAAATGGCAGTACATGGCCTGCTCTCCAAAGTGTTCAGTACCGCTCAATATTTTAAATGAAATGATTCTAACTTGTGATCTGAATTGGGATCAGTAGGGTTGCACATGTACCAACCAAGATGCAAAATGTCTTGAAATGAT…	3'-utr	P0131-1	FI592563
										R: CCAAATTCCTCTTATCAACTGCC						P0131-2	FI592564
1525	P0574	SNPlex3.1	XRCC5	58.3	94.9	47.7	4453	0.125	8	F: ATGAGTTTTATACTTCTGGAAACAAAG	2q35	NM_021141	216675717-216779248	AAGAAATGAGGTTTCCCCCCCTTAAAACAGAACAAACAATACAAAACCCAGAACTGCTGATGTGAAAAGTATAAATTTATTTTTCCAGAAATCAAAAATAAACAGCCACACTTAGTTCTCCTTTACAAACAGCTGCCTCA[C/T]TTCCCAGCCTTGAGCTGCTGACAGCCCAACTAGAGCAGCCCTGGCTTTGTTTCCAGAAGTATAAAACTC	Intragenic	P0574-1	FI592565
										R: TAACCTTCCTCAAAGAGGGG						P0574-2	FI592566
1526	P0555	SNPlex3.1	PNKD	62.2	101.1	50.1	3940	0.130531	6	F: GGAAGTGGCTTTCAAAGGTG	2q35	NM_001077399	218843359-218919756	GGCTTTCAAAGGTGCCACCTCGATGGCAATTTTCCCATTTCCCTCTGGACTCTCCCTGGCACTTGTTACTCCAGACCGCAGTCANTCCCCTTCCTCAGATCACAA[C/T]CACTCCTCCCCGGGATTCCTTCTCATCCTCTCTCACTGACTTTCCTTGCCTCCATCCACAGGGATTCTCTCAGGAGCCACAGCTAACAAGGCTTCCC	Intragenic	P0555-1	FI592567	DIAS0004618
										R: GGGCAAAGGGTTAAAACTCAC						P0555-2	FI592568
1527	P0568	SNPlex3.1	RNF25	62.6	103.5	50.4	3422	0.00660793	8	F: TCGACTTTATGGCAACAATGG	2q35	NM_022453	219236832-219245025	TCGATGAGCTCATAGAGCATGGCCGTACCCAGTCCAGCCTCAGCCACATGGCTCAG[C/T]GCCTGTGAGATCCTGGAGAGAGAGAGAGACAGCAACGCAAACATTAGGCCTGCCGCCTGCCCTCACCAGACTGGGNTGTATCCCAAGCTTCCCCTGCGCTGACCAGCCCGACCTACTTGTGGATCTGTTCATCTGAGAGTCCTCGGGGGTTACGGATAGAGATCTGTGGCACCTCATGGGGATACTAAGAGGAGAAAGTGACAAGTTACTGCCAAAGCACTTCACCCTGGGGCCTCTCCCCTGCCTCCCATTGTTG	Intragenic	P0568-1	FI592569
										R: AAGGGAAGGACTTTTTCTAACACAC						P0568-2	FI592570
1528	P0484	SNPlex5.1	DES	67.8	119.3	50.8	1248	0.1875	8	F: TACAGTTTTAAGAGCAAGAAGGAAATC	2q35	NM_001927	219991343-219999703	CAGGTCAGTGATGGAAAGGGTGATCCTTCCAGAAGGGACAGTTCCTGGGACAGCTAAAGCTGGCCTTTGGCCCCNTGCCCCAAGCAGCGCTGAAGTCGATGGGACTGGGACAGCTGAGGATGGTGTTGACAGTGGACCAGGGCAAGCTTTGAGGGGTGGTCACAGAGAGAGATGGAGGGTCNTAATCCANTGGGGGCTT[C/G]GTCTCTCCCCTTTCAGGATCAACCTCCCTATCC	Intragenic	P0484-1	FI592571
										R: TCCATCTGCCAACACTCACTC						P0484-2	FI592572
1529	P0438	SNPlex5.2	SP100	90.7	140.7	71	5729	0.3125	7	F: TGTTACAGGCTCCATAAGCATC	2q37.1	NM_003113	230989225-231116043	CAGGATCTCAAAGCTTAACTTAGTTGGGAGCTGGGTTACCAGATTATAACATAATAAACTTCACTTACTTCATACATTTTATTGGTGATGAGTTCACGGTCACGAAGGCCCTCCAGGAAGGGAAA[C/T]GGCTTTTTTATTGCATTTGAAATCTCCACCTTATGTCTTTTGAAGTGGTTGAATACAATNTCATAGATCAGCTCATCGTCTGTGTTCCTTGTTTCTACTGACATCCTAGGNAGGAAGAATGTCATGTGAAAAAAGTCATCAAGATTCTGAGATGCTTATGGAGCCTGTA	CCc/CCt	P0438-1	FI592573
										R: CTTTGACTCATAGAAGACTCCTCAG						P0438-2	FI592574
1530	P0416	SNPlex3.3	SP140	92.7	145.3	71.7	3612	0.110092	6	F: GGTAGGAAGACATCTTGAAAGC	2q37.1	NM_001005176	230798690-230886174	TAGGATGTTTTCAGTCCAGGACAAGGAGGAGTTTTTGCATGAGATCATTTCGAATCACCAAACAAAGTAAGCTGGAGATGGCAAATGCAATAACAAAGCCATTTCCTTTCCTTGAGAGCCTCAAAGACAGGTCCTTCATTGCC[A/G]AAAAACTCCATAATGTAAGTGAAGTTAATTAAATCTCCCCATGGTAATCCAGCCCCGCATTAACTTATGCTTGACCGCCTGAATTCAAAATTTAGTGTATTACT	Intragenic	P0416-1	FI592575	DIAS0004506
										R: ATGATTAACTTAAAAGGGTCTTTGC						P0416-2	FI592576
1531	P0163	TaqMan	COL6A3	100.3	156.2	77.4	2019	0.343348	3	F: TGTGTCTGAGATCACGGAGAACA	2q37.3	NM_004369	237897401-237987559	GTCCATGTGTCTGAGATCACGGAGAACAGTGCCAAGCTCCACTGGGAGCGGCCCGAGCCCCCCAGCCCTTACTTCTATGACCTCACCGTCACCTCGGCCCAGGATCAGTCCCTGGTTCTGAAGCAGAACCTCACGGTCCCCGACCGCGTCATCGGCGGCCTGCTCGCGGGGCA[C/G]ACGTACCATGTCTCCGTGGTCTGCTACCTGAAGTCCCAGGTCAGAGCCACCTACCACGGCAGCTTCAGTACAA	CAc/CAg, H/Q	P0163-1	FI592577
										R: TGGCTCTGACCTGGGACTTC						P0163-2	FI592578
1601	P0334	SNPlex2	RAD1	0	0	0	2860	0.0528634	5	F: AGGTGTTGGCACCAGGAG	5p13.2	NM_002853	34938268-34954139	AAGCAAATGCTTTTATTCAGGTATGAAAGTAGTCACCTTTAAGCCTGGGACTTAGTGATA[G/T]TCTTCACCCCAGACAATGAAGGTCTTAATTGATATCATTTAAGTTAAAGAGCAAAATATCATTACTTGATTC	Intragenic	P0334-1	FI592579
										R: AAAGAATCAAGTAATGATATTTTGCTC						P0334-2	FI592580
1602	P0517	SNPlex3.1	NUP155	1.2	8.4	0.9	4427	0.215909	5	F: TCCTGGGTGACTAATACAGTAAAAAC	5p13.2	NM_153485,NM_004298	37327698-37406954	TCTCTCTCACTGCCGCAGAGAAAAAAGATCCTCAGGGTCTTGGACTTCATTTCTATAAACATGGAGAACCAGAAGAAGACATCGTGGGACTTCAGGCTTTCCA[A/G]GAAAGGTGAGTTTTATCTCCTTAGTCGATTGTCAACTTTATGGGTACAG	CAa/CAg	P0517-1	FI592581
										R: TCAATTTCATAACATTACTTTCCTATG						P0517-2	FI592582
1603	P0159	TaqMan	NUP155	4.6	8.4	5.4	1171	0.00220264	4	F: CTACCTTGAAACAATAAAATAGTCAATTAAA	5p13.2	NM_153485,NM_004298	37327698-37406954	GAGCTCCCCAGACCGGATGCATGCTCTTAGTCTCAAGATTGTGCTCCTTGGCAAGATTTATGCTGGCACACCTCG[A/C]TTCTTTCCTTTAGGTAAGCCATAACCTTAGCTATTGTATAGGTTTTTGGTTGTGTTTTTGTTTTGATAGTTTTCTCCACTGACATGGAAGAAGAAGGTCAGTGAATTTTAGAGCAAAACTGTTCTGTTATTGTGATTTACTAGTTCTACAGTTTAATTCTGCCT	CGa/CGc	P0159-1	FI592583
										R: GGAGAGGCAGAATTAAACTGTAGAACT						P0159-2	FI592584
1604	P0371	SNPlex2	GZMK	9.4	18.4	5.9	5082	0.125	6	F: ATTCAGCAGGACATAAAGGAAC	5q11.2	NM_002104	54355864-54365717	ATCCAAGTCTGGTATTTCCGGGATAATAGGATGTAGATTCCAGGTTTCCTGGCNTCACCACATTTACGACCTCCAGAGACTAANGCATTGAAAGCACCTTTGCAGAC[C/T]AAGGGGCCACCTGAATCACCCTGGAATGAAGACAATGAGCAGANAAGAAGCTGTTGAACTTTTCCTACCACCAATTGTTAATTACTGGAAGGATTATTATCTGGGTCTTTGGTTCCTTTATGTCCT	TTc/TTt	P0371-1	FI592585
										R: AACATATTATGAAACAAAACCCAAAC						P0371-2	FI592586
1605	P0542	SNPlex5.1	C7	13.8	21.8	8.1	4606	0.316372	6	F: GTGGAGACACTGGATAAGGAAC	5p13.1	NM_000587	40945352-41018794	CTGCAATGCTTGCATATAACAATTTTTAAAATATTTACCGCTTTCTGCGACTTTCTCTGAGTCCACATAAAATAAAACTTTGTATTCTCCTCCTAAGGACCCAGACTGCAGATAATGTGTCCCATACTG[G/C]TCAATTAATCTTCGGTAGGCNCTGTAATCATACAGAGGAGGAAGGTAGGAGAGTTCCTTCCAGAATGACTCAGCAAGTTGCAAAAATTCTGGATTGTTATTGATAAATTGAGCCACTTCAACAGTGTTCTGAACAACCAACAACTGATAACTCTGTGGGAAGAAGAAAGAGTAAAAGCAGTTTTAGCTCAAGATAAAAAGGTATNGAAATAGTTCCTTATCCAGTGTCTCCA	GAc/GAg	P0542-1	FI592587
										R: CCTGCAATGCTTGCATATAAC						P0542-2	FI592588
1606	P0125	TaqMan	NNT	14.7	25.2	9.6	3916	0.300429	6	F: GGCTTGGCAGCTGTG	5p12	NM_182977	43638582-43741346	GATTGACAATTGCAAAACGCATCCAGATTTCTGATTTACCTCAGTTAGTTGCTGCTTTCCACAGTTTAGTGGGCTTGGCAGCTGTGCTTACCTGC[A/G]TAGCTGAGTACATTGTAGAATATCCACATTTCGCTACGGACGCGGCAGCTAATCTCACCAAGATTGTGGCCTACCTCGGTACTTACATTGGCGGAGTCACGTTCAGTGGGTCTCTTATTGCCTATGGAAAATTGCAGG	aTA/gTA, I/V	P0125-1	FI592589
										R: CAATAAGAGACCCACTGAACGTGAC						P0125-2	FI592590
1607	P0396	SNPlex3.1	UBL5	16.3	26.1	10	3023	0.19163	4	F: AGTTTTCTGTGTCCAGCTCAC	19p13.2	NM_024292	9799568-9801797	CTAGCACCTGGTGCATTAAACCTCATTGGTCCATTAAGCACTTTGAAAAGATCTCATGCAAGGTTTTGTCCCATCATGCATTGTTCACTTGGAAAATTCTGGTTCAGTCCCAGGCTCTACCTTC[C/T]AGCGAAGAGGTTGTGGCGTCTGCTGGTTCCAGGCGATTCTTGCTCCAGACAGGATGATCGAGGTTGTTTGCAACGACCGTCTGGGGAAGAAGGTCCGCGTTAAATGCAATACGGATGACACCATCGGGGACCTTAAGAAGCTGATCGCAGCCCAAACTGGCACCCGTTGGAACAAGATCATAT	Intragenic	P0396-1	FI592591
										R: TTCAATATGATCTTGTTCCAACG						P0396-2	FI592592
1608	P0412	SNPlex3.2	NDUFS4	16.9	27.8	11.7	2722	0.135371	4	F: ACTTATAGACTGACGTAAAATACAGCC	5q11.2	NM_002495	52892242-53014922	AAATCCTACCAGCATATAGTAGAAAATTCTTACCAATTTTTCATCAACCGCTATGAGTTGTGTGTCTTGAGTTTGGTCCTGTGCCAGT[C/T]TCCATGTGGAAGTGCTCAACAACCTGCAGTGCAAGACTTTAAGTTAAAAAATGATCCATACAATGAGAAAAGAAAAGCAGACAAATCTTACATAAAGCAGCTACTTTAACAATAT	AcA/AtA, T/I	P0412-1	FI592593	DIAS0004502
										R: GGCAAATCCTACCAGCATATAG						P0412-2	FI592594
1609	P0311	TaqMan	C5orf35	18.4	28.6	12.9	630	0	2	F: TTCTGAGCCTCTGTTTCCTG	5q11.2	NM_153706	56240857-56248765	TCTGTTTCCTGCTCTTCAAAAAGTAAATAATAAAACATACAAACATGTGTGTATATATATACTC[C/T]AGCAGTACCTGGAACATAATAATGATTATTAATTTGAGCATTTTCTGATAATTTAGAAAACCATACATCAGGTGCCATAATTCAGGACTGTTTTCCTTGACTTTGTAAAATGGCTCTATTTCTAAAAATTTTGTGCTTTTTTTCTAGACAAGGCAGCTAATGTCTGTTATCAGGAATTTGATGTGCCTGCAGTTTTCCCTATAGAACTGAAGCAGTATCTTCCAAATATTGCCTACAGCTATGACAAACAAAGGTTAGTCTTCTAAAAGAGCTTTTCCTATCTTCTAC	Intragenic	P0311-1	FI592595
										R: CATAAGGTAGAAGATAGGAAAAGCTC						P0311-2	FI592596
1610	P0714	SNPlex5.1	RAB3C	22.2	36.9	13.3	4762	0.375	4	F: ATGTATTTCTTCTCTTTCACTTCATGC	5q11.2	NM_138453	57914696-58183162	TTTCTCACCAAGCTGTTCTCCTAAATGTTGGCCTCGCTCGGTTGAAATGACCCGCTCATCTTCCATGTCACATTTGTTCCCCACCAGGATGACTTGGGCATTATCCCATGAGTA[C/T]GTTTTGATTTGAGTTGACCTAAAAGAAAAAGAAGAGGC	ACc/ACt	P0714-1	FI592597
										R: TTGGTTTCCACTATCACATTGAC						P0714-2	FI592598
1611	P0486	SNPlex3.3	IDH1	29.2	45.9	16.1	2792	0.129032	4	F: AAGAAATACAGTGCTGGTGTCAAG	2q34	NM_005896	208809199-208828051	AATATCCTGGGTGGCACTGTCTTTTGGGAAGCTATTATCTGCAAAAATATTCCTTGGCTTGTGAGTGGCTGGGTAAAACCCATCATCATAGGTC[A/G]TCATGCTTACAGGGATCAATACAGAGCAACACATTTTGTTGCTCCTGGGCCTGGAAAAGTAGAGATATCCTACACACCAAGCAATGGATCCCCCAAAATGACATATGTGGTACATGACTTCACAGACTGTTGTGGTGTTGTTATGTG	CaT/CgT, H/R	P0486-1	FI592599
										R: TGATTGTACATCCACATAACAACAC						P0486-2	FI592600
1612	P0307	TaqMan	RAD17	31.7	53.8	16.9	657	0.40393	1	F: TATTTGGCTCAGTTACAAGACAGAG	5q13.2	NM_133344	68700880-68746384	TAGGAGCATCTGTAACAGAATTAGACTCACCTCGACTGCCTTCTCATTTATCAGAGTATGAACGGGACACATTGCTTATTCACCCTGAGGTAAAGTCTTTAATAACACTTAGTACTATTTA[C/T]AGGATATATATTACTTACATTTATGTTCCTATACATTCGATCACTGAATT	Intragenic	P0307-1	FI592601
										R: AAAAATTCAGTGATCGAATGTATAGG						P0307-2	FI592602
1613	P0235	SNPlex1	LCP2	38.1	57.6	18.5	2104	0.487805	1	F: AAATCATTTAGAAAAACCTTGGG	5q35.1	NM_005565	169607667-169657400	AAATCATTTAGAAAAACCTTGGGGGTAGGCTTTCTACCCACTTCCCAATGGCATTCAATCTTTCGGATTTTTGTACCTCCTTTTAGACCGGCTGTTTCGAACTGGGGAGCAGTTCTGGGCTGTTTTGAACTGGGGAGCAGTCCTGTGACACCTGGATCCTAACAACTTGCTTCTTCTCTCTCACCTCACAGTGCATCAGAGACCCCTGCCCCCACCAACAATGCTCCCCATGAGCTCCAACACCTTCCCTTCAAGATCCACCAAGCCCTCACCCAAGCACCCCCTCCCACCGACTCACAC[A/G]CCCGGAGCCTTCTCAGAAAGGTGTGTGCTGCCATTCAGTTCTAAATTGGTA	ACa/ACg	P0235-1	FI592603	DIAS0004357
										R: TACCAATTTAGAACTGAATGGCAG						P0235-2	FI592604
1701	P0769	SNPlex5.1	MCM8	0	0	0	2963	0.00454545	7	F: TTGCATATTAATGAACTAACTCTGTTG	20p12.3	NM_032485	5879298-5923827	TGCATATTAATGAACTAACTCTGTTGATATTTTCTTCCAGGTTGCTGATTTTGAAAATTTTATTGGATCGCTAAATGACCAAGGTTATCTCCTTAAAAAAGGCCCAAAGGTTTACCAGCTTCAAACTATGTAAAAGGATTACCAAGCCAGACCCTCCC[A/G]AGTTGCTTAAGAAGAATATGAAAAATACAAACAAAAAAAACAAAACTGTTCTCTGAAAAATNACATCACAAATGTAATATAATAAGAAAAGAGTATTTAAGTGATAAAGTGTTA	Intragenic	P0769-1	FI592605
										R: AAACAATTTATTTTTAGCCTTTTGAAG						P0769-2	FI592606
1702	P0096	TaqMan	MKKS	3	100	3.6	3959	0.412017	5	F: TTTGATTTTGTTCTTTTCTTTCAACTG	20p12.2	NM_018848	10333839-10362866	TGCTATGAGCTTTCAGAACTTTTGGAGAGACTACAAAGTTTTGGTTGTTATGGTACCTTTAGTTGGACTCATACATTTGGGGTGGCACAAAATCAAAAGCAGCCCTGTTTTCCAAATTCCC[A/C]ACAAGGACAACCTTCCTGAGCCAGAACACC	5'-utr	P0096-1	FI592607	DIAS0004236
										R: GGTGTTCTGGCTCAGGAAGGT						P0096-2	FI592608
1703	P0761	SNPlex5.1	TASP1	9.3	117	6.5	3378	0.00440529	0	F: CACATAAATGAGTTTTAATGCCAG	20p12.1	NM_017714	13318037-13567583	GCTAGGCCCTGGATCTAGGTCTAGCAACACAAATGTGGTATCTGGCTCATGAGGCTTACAGCTCAGTGAAACA[A/C]CCTCCATTTAGAAGGAGGTAATCTTCTTAACGTCATACTTACTGATGAACTTGTTTTGCATAGTCTCCAACAGAGCTTGGTGAGCATCTTCGGCTTGTAAAGCATGTGAACATTCTCTAGCCAGTATGGTGCGCACAAGATGCTCCCCACATCCTGGAAATTCAAGGAAATCAAGAACAGTTGAGGAAGAGTGGTACTAAACATCCTTCTTATCTTACTGGCATTAAAACTCATTTATGT	Intragenic	P0761-1	FI592609	DIAS0004801
										R: AGAATTTCTTTCCACAACCAATG						P0761-2	FI592610
1704	P0782	SNPlex5.2	GZF1	14.5	124.4	10.7	1108	0.00220264	0	F: AACAGCCTGATGAAGAGTACG	20p11.21	NM_022482	23290819-23309310	AACAGCCTGATGAAGAGTACGCAACAGCCAAACTCTCTGATAAACTGCTGTCTTTC[G/A]CAGAAAATGGCCATTTTCACAACCTGGCCACAGTCCAGGGCAGTGTGCCCCCCGTGCATGAGGACAGGCTTGCAGACCCAGCCTGCAAGTCTGACGGCCCTGTGGTGTCCCAGGACACGCTGCTGGCCACCGCCATCAGCGAGCTCAGCGAGCTGACACCCCAGGCCGACCCGGGGCCCGAGCAGCTCCACTCTCTGACCAGCATGGAGTAGAGCTGGGCACCTGTGAGTATCAGCTGGACGCCGGGAGCCAAGAGAGAGAATTGGGCCAGAATGGCTTCCGCAGGTTTTCCTGAATTTCCATGC	aCA/gCA	P0782-1	FI592611
										R: GCATGGAAATTCAGGAAAAC						P0782-2	FI592612
1705	P0541	SNPlex3.1	PTPRA	16.8	126	12.6	6127	0.420705	8	F: AGAGCATGCTGTTTAGGAACAAG	20p13	NM_002836	2792841-2967320	TCGATTTTTTTCCTTGTTCTCCTCCTTGGAGGCAGCTTCACAGGTGGCCTGGATAGGACAAGCAGGGAGAGCCTGAAAGGTTAGGAGAAATTAGAGGAGTTACTAATACCAAAAATGCAAATTGCTGCACCATACANTGACCTGGCAGCAAGTTCTATCTTTTCTTGAGGAAAAAGGATGGGCCCAGGTGAACACCT[G/T]CGGCCTAATACAGACAGTGCACTTCTCTTCTAAACAGCCTCTAAGCTCCTTGGAGTCTGAGTCCCCAGAGGGCAGAATGCCCTTCTTGTTCCTAAACAGCATGCTC	Intragenic	P0541-1	FI592613	DIAS0004607
										R: AGGCTACATCCCAAGAAATCTTAC						P0541-2	FI592614
1706	P0323	SNPlex2	RALY	21.3	134.8	14.6	3566	0.0955556	6	F: TTTCAGAATTGGAAGATCAAGG	20q11.22	NM_016732	32045146-32131697	TCTGGCCTTTTGCCTGGCCAGAAAAAGAATTGTGGACAAAGACCACTGGCTTACCTTCTAACTGACAGAACGGGGCTAGGGTCTTGTG[C/T]TAGTGTCAAGCTCCCAGCCCCCAGGTGACATCCCTGTACTCCATCCACTCCCAGTAAAGAGCAGTGAACTGCAGGCCATCAAGACAGAGCTGACCCAGATCAAGTCCAACATCGATGCCCTGCTGGGTCGCTTGGAGC	Intragenic	P0323-1	FI592615	DIAS0004434
										R: TGGATTGGCTTTCTGCTC						P0323-2	FI592616
1707	P0552	SNPlex3.2	C20orf114	23.9	140.2	15.4	1579	0.0969163	6	F: ACATGCACGGAATCACCAG	20q11.21	NM_033197	31334602-31361345	AGTCTTTTACAGTCACCAGCGATGGAAGGACAGAGAAGTCTCTCCTGTACTT[A/T]ACACCCCAGAGGCCAGTGGACAGACCACGGCAGGCACCTTTCAAGTGACAGATGACAANTGGACCAACCTTTTCACTGATCGCCTTGATGCTTAACTTCAGCCGGTGGGCCAGCTCAGGAAGCTGAGGATGAGAGGAAGCCAGAGCAGGTCAGCTGGAGAGGAGAGGGAGGCAGGCCTCCAGTAGCCCCACCGCCAGGACCCCAGAACTCCAGTAAAGCTGGGAGGGCCTGGTGATTCCGTGCAT	Intragenic	P0552-1	FI592617
										R: AATTATTTGATTCAGGTCAAACTGTC						P0552-2	FI592618
1708	P0027	TaqMan	KIAA1219	25.6	141	17.9	3144	0.476695	3	F: AAAATACCTACATCTTTGGCAAATAATG	20q11.23	NM_020336	36534873-36640918	AGCCCGTTCCTCTCTGGACTCATTTATAAAAAACAAAATACCTACATCTTTGGCAAATAATGTCAGTTGCCT[A/G]TAGGTTGTGTGTTTGTAGCCTTCATGAGCGGTTACTTTCTGTATACACCAAGGAAGCATCTGGCAGGTTCTGCAGCGTGATTTTAGAGAGTCAGAGTCTTCAGGAGTATTTATTTCTATTGGAAGATGGGACTTTACCCAAAGAAAAGGGGCCTCAGCCTTGCTCAAAGACACATTTTGTGGTAGATGG	Intragenic	P0027-1	FI592619
										R: ACCGCTCATGAAGGCTACAAAC						P0027-2	FI592620
1709	P0502	SNPlex3.3	MYL9	28.3	147	18.5	990	0	3	F: AATTGTCTCAGATCACACAGAATCC	20q11.23	NM_181526	34603311-34611640	GGCCCGTTTACTGGACATCTTGGCTGCAGGCGTGTGGGACTTTCCTGCANGCAGTGGGTGTGGGGAGGAGAGCCTTTGACCCNAGNTCACCTGTCAGTGCCTGAGCCTGGTGTTTGTGCTCCCNCAGCCTTGGGGCTCCTGCCACCCAG[C/T]GCATCACAAAAGCAGACACGGGGTGGATTCTGTGTG	Intragenic	P0502-1	FI592621
										R: ATGTCATGCAAGTCCTCCTTG						P0502-2	FI592622
1710	P0029	TaqMan	MAFB	31.8	153.5	19.1	3786	0.209746	6	F: CCTCCAGGCCTCCACTAATTACT	20q12	NM_005461	38747902-38751294	GCTAAATTGACATCCCCATGAAGAAAGGAAAGGAAAACAGATCTTGTTTACTTTTTATTGCAACCGGAACACCCTACGGTCCCTATGAAACCCTCCAGGCCTCCACTAATTACTGGGGCTGAAAT[A/G]TTCTTAGGGTGAGTGTCTTCACCAGCCCAGACTGCCCAGCGGTGACCTGAACTTGTGTTGAACCAACCGCTGCAGTCAGAAAGATGGAGAAACCCAAACTTTGGCAAGTAATTT	Intragenic	P0029-1	FI592623	DIAS0004181
										R: GCAGTCTGGGCTGGTGAAGA						P0029-2	FI592624
1711	P0252	TaqMan	GDAP1L1	37.8	160.3	24.2	2714	0.419565	5	F: ATGGCATCTTATCCATCCAGAG	20q13.12	NM_024034	42309322-42342427	ATGGCATCTTATCCATCCAGAGGTCCCAGCCTGTAGGGACANAGTGTCTACTAGTTATGTCTGTTGATACTGTTACTTCCCAGACTAGCGTGTGAACGGGACGTGTTCCAAGTCGGGTGGGCGAAGGGAAGGGAGGAGCGCCAAGTATCACAAGAACAGGACCTTCCCTGTTCTCTCCCCAGGACATTTAGCCAACGCCACCAC[A/G]GACCTCATGAAACTGGACCATGAAGAGGAGCCCCAGCTCTCTGAGCCCTACCTTTCTAAACAGAAGAAGCTCATGGTGAGTACCTCCAGGCCTGCTCATTCCCACNTCCCACCATCTTTTCCGTGGAAAATTAGAACCGGGAGAA	ACa/ACg	P0252-1	FI592625	DIAS0004371
										R: TTCTCCCGGTTCTAATTTTCC						P0252-2	FI592626
1712	P0005	TaqMan	SERINC3	38.9	162.5	24.6	2788	0.324786	1	F: GGGTCTGCCTCCTCCTCTAC	20q13.12	NM_006811	42558279-42584140	TGTGGGTCAAGATCAGCTCCAGCTGGGTCTGCCTCCTCCTCTACGTCTGGACCCTTGTGGCCCCACTCGTCCTCACCAATCGAGACTTCAGCTGAAGCATGAGTGCCAAGGACGCCTCTGGAATTCATAAAGGTCTCCTTTGCTGAAAGCTCATACCCGTTTTACTTTCGCTTCAACTAAAATACTAAGCGAATGCTGTGC[A/G]AATAAGACTATATCCAAGTTTATATCTGAGGGCCAGATTGAATAATGCTTGATGCGGGATCAGAACTTTTCATTTATATCTATATTATGTTTATTTGTAAGGCTATAGAGCAAAAGGAACATTTTGCGTTTTACAGTGAACTACAGCTGTGCTGTGAAGAGAGTTCTTTAT	3'-utr	P0005-1	FI592627
										R: CCGCATCAAGCATTATTCAA						P0005-2	FI592628
1713	P0518	SNPlex3.1	WISP2	39.9	164.3	24.7	4283	0.389535	5	F: TTCCTGTAACTCACATCCTGG	20q13.12	NM_003881	42776899-42790564	TCCATTCACCGCCTTTATCAAAGATGCACANGGACTTCCAGGAGATGGAAAACCATCTCTCCCCTAAGCATCAGAGGTGGTGCTGGGCTGGGTGGGCTACTTTTCTGGGGGTGCGATGAAGTGGGGCACAGATATTCTGAATCTCCTGCTTCCTTTNCTGGAGNGACNTAAGAACATCCTTGAACATGTGCCTACGTGTCAGGTTTGTGCTGTCTGAGAAAACCCTCCCTTCCCACCCTGGGTGGAATTCAG[C/G]GGCTGAATTCTTTCTAAAAAGATCACAAGGTGAAATCACACTACCTTAAAGAAAGCCAG	Intragenic	P0518-1	FI592629
										R: TTTTCTGGCTTTCTTTAAGGTAGTG						P0518-2	FI592630
1714	P0251	TaqMan	DDX27	45.2	177.8	28.8	1534	0.0423729	3	F: ACATTTTCTGTCTGTCCAACATC	20q13.13	NM_017895	47269291-47294019	ACATTTTCTGTCTGTCCAACATCTTGTTGTCTTCTCTCATTCATAGCCCCTCCTTTGACGAAAGAAAACAGTTGGGCTTGCCCCACTAGAGACGAGGAGGAAACTTTAAATCTAAATCCAGGTAATATTTG[C/T]AGTTTTGGAGGGCCAAAGGCTATGAGTGGGGTTGGAGAAGAATGCTTCCCTGGAAAAAGAGNTCCTCCTCCTCTTTGCTCTTGGGGTTGTCTTTACTCTGCTCCTCTTCTCCACAGGTACAAGAGGAGGAAGTAGCTGTGGTGACCTGAAGAAGTGACGGGGTGGCCNTGACATCCCTTCCTGTGGGAAGTCATCCTGGCTTAGTCTTTTCTCAGTTTGTAAAAA	Intragenic	P0251-1	FI592631
										R: TTTTTACAAACTGAGAAAAGACTAAGC						P0251-2	FI592632
1715	P0250	TaqMan	CSTF1	56.2	190.9	38.6	3561	0.236957	6	F: TTTTCCTTTGGTAGTTCATTCTTG	20q13.31	NM_001033522	54400981-54412989	TTTTCCTTTGGTAGTTCATTCTTGGGAGAAGGAGGGCACAGTTTAAAGCAGCTTTCCTGAGCGGAGCGGTAGGCTGTGCTTTGAGTCGGACAGGTTCTGCCCTTTGAGCC[G/T]CTCTTCTCTCCTTGCTGACCTAGGTCATGATGAACGAGACCGCACAGCAGAACATGGAAAACCACCCAGTGATCCGAACTCTCTATGACCACGTGGATGAAGTCACATGTCTCGCTTTCCACCCAACAGAACAGATCCTTGCTTCTGGTTCAAGGGATTACACTCTTAAATTATTCGATTATTCCAAACCATCTGCAAAAAGAGCCTTCAAATACATTCAGGTTAGGAGTGTCTGGAAAGGAGCTTTGTGCTTTTT	Intragenic	P0250-1	FI592633
										R: AAAAAGCACAAAGCTCCTTTC						P0250-2	FI592634
1716	P0008	TaqMan	PSMA7	59.7	205.8	42.4	1919	0.0042735	5	F: CTCGGCGTGGAGAAGAAGTC	20q13.33	NM_002792	60145185-60151881	GTTGGCGTCCGCGGAAGGGACATCGTCGTCCTCGGCGTGGAGAAGAAGTCGGTGGCCAGG[C/T]TGCAGGACGAGCGGACCGTGCGGAAGATCTGCGCCCTGGACGACAACGTCTGCATGGCGTTCGCGG	cTG/tTG	P0008-1	FI592635
										R: GTCCAGGGCGCAGATCTTC						P0008-2	FI592636
1717	P0030	TaqMan	PCMTD2	60.2	205.8	42.6	1746	0	4	F: ACACCCGAGACAATGCTGACT	20q13.33	NM_018257	62309870-62389618	GGTCCATTGTACACAGTCTGTGTTGCCTGCAAGCTCCGTTTTGTAAACCACACCCGAGACAATGCTGACTTCGATGT[C/T]TTGATTAGTCTGTATTTTCATATGTGACTTGTCTTGAAAGTAGTGAAGCCATAGACATGTACCAAACAAATAACAAATTCCTAAGTATTAGTATGTAAAGTAGAAATCAACTGTATATTTAAAATCCTTTTGCCAGTCTGGAACTTTCAGGGGATCATTGTGAGACATTTGGAACAAAGCCTGTGATGAGCTGATGTGTAAAAGATCCCAATA	unknown	P0030-1	FI592637
										R: CATGTCTATGGCTTCACTACTTTCAAGA						P0030-2	FI592638
1801	P0652	SNPlex4.2	ABCF2	0	0	0	4868	0.128889	9	F: TGAGAGATCCCGACAGAGTTG	7q36.1	NM_005692	150535856-150555250	GAGAGATCCCGACAGAGTTGGGACTGACTAGGCTGGGGCGGAGCTGGGTATCGGAGGCTCGCGAGGAAATACTGGAGAGGGANGGAGCCAGGTCCAGGCACTCTGCGGAAGTTTAGAATTTGGGGGTCTTTGCCTT[C/T]CTTCAGGCTTCCTGAAAGAGCAGTAACGTTCCCCTGTGGTTCATCACTATGCCCTCGGACCTGGCCAAGAAGAAGGCAGCCAAAAAGAAGGAAGCTGCCAAAGCACGACAGCGGCCCAGAAAAGGACACGAAGAAAACGGAGATGCTGTCACAGAACCACAGGTGGCAGAGGAGAAAAATGAGGAGGCCAATGGCCGAGAGACCACAGGTGAATTGAGGGAGAGGT	Intragenic	P0652-1	FI592639
										R: CACCTCTCCCTCAATTCACC						P0652-2	FI592640
1802	P0181	TaqMan	MKRN1	5.2	9.9	4.6	2078	0.100985	6	F: GCCCAACGAAGGAACCACT	7q34	NM_013446	139799329-139825771	GCCCAACGAAGGAACCACTTCTGGGAGCTCATTGAGGAAAGACAGAACGGCAGCCCCTTTGACCACGACGAAGAAGAGGTGGTCACCTTTGAGCTGGGCGAGATGTTGCTTATGCTTTTGGCCGCAGGTGGGGACGACGACCTGACAGACTCTGAAGACGAGTGGGACTTGTTTCACGATGAGCTGGAAGACTTTTATGACTTGGATCTATAGCAGCCTTGCGCGGCGCGTGAACTGGTCTGCCGAGCCTCAGCAGCTGTC[A/C]CCTGCGGTGGGGTGGCAGTGCCCGTGGTTCTCTCCTAGGCAGGCCTCTCAACTCCAGGTGCTGTCGTAATAACTTTTACCCAGGGCCTGTCTTCTCAACCCCTCACCTTTCCCCAGGGAGTGTGTT	3'-utr	P0181-1	FI592641
										R: TTGAGAAGACAGGCCCTGG						P0181-2	FI592642
1803	P0659	SNPlex4.2	CHRM2	10.4	15.5	9.5	3060	0.0550661	6	F: AATGATGGCACCATATACTTAGAAATC	7q33	NM_000739	136204372-136352311	TTCACTGGTAGTTGCCTTTCCCCCTGTTTGATAGTATACCTTTCAACAACCACAGCACTGGTGTTGCAAATAGA[C/T]TAGGGAAGCACCCAAAGCTGGATGAATTGTGCAAAGTGTATTATCAGCATGTATATACAATACCATGCCTCTTAAATATGCTTCTCTTAAAAGGGTGCACGCTACAGCATGAACTGTGTGCATATTTAATGTATCTTCCTGGAATATGCTGTATGCTTAATATACATATTCTATAAATAAAGTAATAAAATGTACAATAGAAATACATATTTCTGTATGCAAATAAATATATTATACACAAAATCTGAGTATGTAATATGGTATATGTTGCTTCAGAGTAACA	unknown	P0659-1	FI592643	DIAS0004708
										R: TTTGTTACTCTGAAGCAACATATACC						P0659-2	FI592644
1804	P0191	TaqMan	TSPAN12	23.8	42.8	20.4	1542	0.0573394	4	F: GTTCCAAATAACTGCTAACATAGGAA	7q31.13	NM_012338	120214612-120285413	CTAGTATATAAAGTTCCAAATAACTGCTAACATAGGAAGTTAGTACTAATGACTTTTATTACTTGGTGATCTGTTCTTGTGAGGGTAGATAGATTACACGTAAGTACACTCTGAAAATTGGTGACTACCTAAATGTGACTTTTGCT[G/T]GTTACTAAAACTATTCTTATTACTTATAAGAGCAAACTAAAACATTGTCTTAAACTGATCAGGGATATGTGTGTATATAAGAGTCTGTGTTGAGTCTGTATAATTCAGTAGATTTCAATTCTTATAACATTAAGAATAACAATTGTGAAAAGGATAAATTTGTCCTGTATAGCACCNTTATTTTTAACCTTTCCNGTTTATAGAGCTTTAAAATTCTGTCTTGGGTTTATATTACATGCATAACTGTT…	3'-utr	P0191-1	FI592645
										R: TGGAGAAGGCAAAGATAAGCTC						P0191-2	FI592646
1805	P0098	TaqMan	CAV1	25.9	43.9	22.4	3163	0.209746	5	F: ATTGATTTTGAAGATGTGATTGCAG	7q31.2	NM_001753	115952075-115988466	ATTGATTTTGAAGATGTGATTGCAGAACCAGAAGGGACACACAGTTTCGATGGCATCTGGAAGGCCAGCTTCACCACCTTCACTGTGACGAAGTACTGGTTTTACCGTTTGCTGTCTGCCCTCTTTGGCATCCCAATGGCGCTCATCTGGGGCATTTACTTTGCCATTCTCTCCTTCCTGCACATCTGGGC[C/G]GTTGTACCCGTGCATTAGAGTTTCCTGATTGAGATTCAGTGCATCAGCCGTGTCTATTCCATCTACGTCCACACCTTCTGTGACCCNCTCTTTGAGGCTATTGGCAAAATATTCAGCAATATCCGCATCAACATGCAGAA	GCc/GCg	P0098-1	FI592647	DIAS0004237
										R: GCTGAATATTTTGCCAATAGCCTC						P0098-2	FI592648
1806	P0639	SNPlex4.2	AOAH	32.4	47.4	29.9	5251	0.185022	8	F: TGAAAGATGCTATGAAGATGGTAG	7p14.2	NM_001637	36519135-36730595	AAAGAAAAATAGCAAAAATTTACCANAAGAATGGTCAAAGATGCTCTCACAGGTCAGTTAGTTACAAAGCTAG[A/G]CTTCCAAAGGTTTGCCATTCTAATTCCATCTATGGCTTCTCAGTTTGTCTAGGAACCAGCTGCTGGACCATCCAGCCATCGTCATATATGCCATGATTGGAAATGATGTTTGCAACGGGTGAGTTACTGCGAAAGGTTTTGAAATTC	Intragenic	P0639-1	FI592649
										R: AAGAATTTCAAAACCTTTCGC						P0639-2	FI592650
1807	P0100	TaqMan	SEPT7	34.1	50.1	31.2	3958	0.277533	7	F: CTGGAAAAGAACAAGAAGAAAGGG	7p14.2	NM_001788	35807186-35911440	ACCAGTTATGTATTAGTTGCCAATATGCCAGCTTGGACATCAGTGTTTGTTGGATCTGTTTGACCAATTTGCACCGGTTTTATCCTTAATGATGGATTTAACAGCATGACA[A/G]AAATTATTATTTTTTTGTTCTTAATGGAGATTAAGATGCCTTGAATTGTCTAAGGTGTTGTGTACAAC	3'-utr	P0100-1	FI592651	DIAS0004239
										R: GTACACAACACCTTAGACAATTCAAGG						P0100-2	FI592652
